# Supplementary material for: Dichloridobis(4-fluoro­aniline-κN)zinc
Source: Acta Crystallogr Sect E Struct Rep Online. 2012 Aug 4;68(Pt 9):m1152. doi: 10.1107/S1600536812033922 (PMC3435581; doi:10.1107/S1600536812033922)
Supplement: Supplementary file 1 [file e-68-m1152-sup1.cif]

##############################################################################
#                                                                            #
# This CIF contains the data in a paper accepted for publication in          #
# Acta Crystallographica Section E. It conforms to the requirements of       #
# Notes for Authors for Acta Crystallographica Section E, and has been       #
# peer reviewed under the auspices of the IUCr Commission on Journals.       #
#                                                                            #
# Full details of the Crystallographic Information File format               #
# are given in the paper "The Crystallographic Information File (CIF):       #
# a New Standard Archive File for Crystallography" by S. R. Hall, F. H.      #
# Allen and I. D. Brown [Acta Cryst. (1991), A47, 655-685].                  #
#                                                                            #
# The current version of the core CIF dictionary is obtainable from          #
# ftp://ftp.iucr.org/pub/cif_core.dic.                                       #
#                                                                            #
# Software is freely available for graphical display of the structure(s)     #
# in this CIF. For information consult the CIF software page                 #
# http://www.iucr.org/resources/cif/software.                                #
#                                                                            #
# This file may be used for bona fide research purposes within the           #
# scientific community so long as proper attribution is given to the journal # 
# article from which it was obtained.                                        #
#                                                                            #
##############################################################################
data_I
_audit_creation_method     SHELXL-97
_chemical_name_systematic
;
Dichloridobis(4-fluoroaniline-\k<i>N</i>)zinc
;
_chemical_name_common
;
;
_chemical_formula_moiety     'C12 H12 Cl2 F2 N2 Zn'
_chemical_formula_sum     'C12 H12 Cl2 F2 N2 Zn'
_chemical_formula_iupac     '[Zn Cl2 (C6 H6 F N)2]'
_chemical_formula_weight     358.51
_chemical_melting_point     ?
_symmetry_cell_setting     orthorhombic
_symmetry_space_group_name_H-M     'P c a 21'
_symmetry_space_group_name_Hall     'P 2c -2ac'
loop_
    _symmetry_equiv_pos_site_id
    _symmetry_equiv_pos_as_xyz
    1 x,y,z
    2 -x,-y,1/2+z
    3 1/2-x,y,1/2+z
    4 1/2+x,-y,z
_cell_length_a     11.6817(5)
_cell_length_b     4.7080(2)
_cell_length_c     25.2056(15)
_cell_angle_alpha     90.00
_cell_angle_beta     90.00
_cell_angle_gamma     90.00
_cell_volume     1386.24(12)
_cell_formula_units_Z     4
_cell_measurement_reflns_used     10039
_cell_measurement_theta_min     1.62
_cell_measurement_theta_max     26.08
_cell_measurement_temperature     173(2)
_exptl_crystal_description     rod
_exptl_crystal_colour     colourless
_exptl_crystal_size_max     0.45
_exptl_crystal_size_mid     0.22
_exptl_crystal_size_min     0.10
_exptl_crystal_density_diffrn     1.718
_exptl_crystal_density_meas     ?
_exptl_crystal_density_method     'not measured'
_exptl_crystal_F_000     720
_exptl_absorpt_coefficient_mu     2.165
_exptl_absorpt_correction_type     multi-scan
_exptl_absorpt_process_details     '(MULscanABS in PLATON; Spek, 2009)'
_exptl_absorpt_correction_T_min     0.742
_exptl_absorpt_correction_T_max     0.805
_exptl_special_details     ?
_diffrn_ambient_temperature     173(2)
_diffrn_radiation_type     MoK\a
_diffrn_radiation_wavelength     0.71073
_diffrn_radiation_source     'fine-focus sealed tube'
_diffrn_radiation_monochromator     'plane graphite'
_diffrn_measurement_device_type     'Stoe IPDS 2'
_diffrn_measurement_device     '2-circle goniometer'
_diffrn_measurement_method     '\f and \w scans'
_diffrn_detector_area_resol_mean     ?
_diffrn_reflns_number     7963
_diffrn_reflns_av_R_equivalents     0.0307
_diffrn_reflns_av_sigmaI/netI     0.0254
_diffrn_reflns_theta_min     1.62
_diffrn_reflns_theta_max     25.59
_diffrn_reflns_theta_full     25.59
_diffrn_measured_fraction_theta_max     1.000
_diffrn_measured_fraction_theta_full     1.000
_diffrn_reflns_limit_h_min     -14
_diffrn_reflns_limit_h_max     12
_diffrn_reflns_limit_k_min     -5
_diffrn_reflns_limit_k_max     5
_diffrn_reflns_limit_l_min     -30
_diffrn_reflns_limit_l_max     30
_diffrn_standards_number     0
_diffrn_standards_interval_time     ?
_diffrn_standards_decay_%     0
_refine_special_details
;
;
_reflns_number_total     2613
_reflns_number_gt     2465
_reflns_threshold_expression     I>2\s(I)
_refine_ls_structure_factor_coef     Fsqd
_refine_ls_matrix_type     full
_refine_ls_R_factor_all     0.0230
_refine_ls_R_factor_gt     0.0203
_refine_ls_wR_factor_gt     0.0427
_refine_ls_wR_factor_ref     0.0433
_refine_ls_goodness_of_fit_ref     1.015
_refine_ls_restrained_S_all     1.015
_refine_ls_number_reflns     2613
_refine_ls_number_parameters     172
_refine_ls_number_restraints     1
_refine_ls_hydrogen_treatment     constr
_refine_ls_weighting_scheme     calc
_refine_ls_weighting_details
                 'calc w=1/[\s^2^(Fo^2^)+(0.0253P)^2^] where P=(Fo^2^+2Fc^2^)/3'
_atom_sites_solution_hydrogens     geom
_atom_sites_solution_primary     direct
_atom_sites_solution_secondary     difmap
_refine_ls_shift/su_max     0.001
_refine_ls_shift/su_mean     0.000
_refine_diff_density_max     0.205
_refine_diff_density_min     -0.323
_refine_ls_extinction_method     none
_refine_ls_extinction_coef     ?
_refine_ls_abs_structure_details     'Flack (1983), 1273 Friedel pairs'
_refine_ls_abs_structure_Flack     0.013(10)
loop_
    _atom_type_symbol
    _atom_type_description
    _atom_type_scat_dispersion_real
    _atom_type_scat_dispersion_imag
    _atom_type_scat_source
    'C' 'C' 0.0033 0.0016
                         'International Tables Vol C Tables 4.2.6.8 and 6.1.1.4'
    'H' 'H' 0.0000 0.0000
                         'International Tables Vol C Tables 4.2.6.8 and 6.1.1.4'
    'Cl' 'Cl' 0.1484 0.1585
                         'International Tables Vol C Tables 4.2.6.8 and 6.1.1.4'
    'F' 'F' 0.0171 0.0103
                         'International Tables Vol C Tables 4.2.6.8 and 6.1.1.4'
    'N' 'N' 0.0061 0.0033
                         'International Tables Vol C Tables 4.2.6.8 and 6.1.1.4'
    'Zn' 'Zn' 0.2839 1.4301
                         'International Tables Vol C Tables 4.2.6.8 and 6.1.1.4'
_computing_data_collection     'X-AREA (Stoe & Cie, 2009)'
_computing_cell_refinement     'X-AREA (Stoe & Cie, 2009)'
_computing_data_reduction     'X-RED32 (Stoe & Cie, 2009)'
_computing_structure_solution     'SHELXS97 (Sheldrick, 2008)'
_computing_structure_refinement     'SHELXL97 (Sheldrick, 2008)'
_computing_molecular_graphics
                  'PLATON (Spek, 2009) and Mercury (Macrae <i>et al.</i>, 2008)'
_computing_publication_material
   'SHELXL97 (Sheldrick, 2008), PLATON (Spek, 2009) and publCIF (Westrip, 2010)'
loop_
    _atom_site_type_symbol
    _atom_site_label
    _atom_site_fract_x
    _atom_site_fract_y
    _atom_site_fract_z
    _atom_site_U_iso_or_equiv
    _atom_site_thermal_displace_type
    _atom_site_calc_flag
    _atom_site_refinement_flags
    _atom_site_occupancy
    _atom_site_disorder_assembly
    _atom_site_disorder_group
    Zn Zn1 0.11820(2) 0.94853(5) 0.29991(2) 0.01750(10)
                                                      Uani d . 1.000 . .
    Cl Cl1 0.24924(5) 0.67311(13) 0.25893(2) 0.0231(2) Uani d . 1.000 . .
    Cl Cl2 -0.01369(5) 0.66951(13) 0.33956(2) 0.0224(2) Uani d . 1.000 . .
    F F1 0.24874(17) 0.4882(4) 0.53656(6) 0.0375(5) Uani d . 1.000 . .
    F F2 0.00539(17) 0.6379(4) 0.05020(6) 0.0386(6) Uani d . 1.000 . .
    N N1 0.19821(18) 1.1742(4) 0.35892(7) 0.0190(6) Uani d . 1.000 . .
    N N2 0.03682(17) 1.1921(5) 0.24427(7) 0.0193(6) Uani d . 1.000 . .
    C C1 0.2140(2) 1.0033(5) 0.40640(10) 0.0173(8) Uani d . 1.000 . .
    C C2 0.3039(2) 0.8160(6) 0.40935(9) 0.0206(8) Uani d . 1.000 . .
    C C3 0.3164(2) 0.6390(6) 0.45336(9) 0.0236(8) Uani d . 1.000 . .
    C C4 0.2366(2) 0.6601(6) 0.49308(9) 0.0267(8) Uani d . 1.000 . .
    C C5 0.1466(2) 0.8448(7) 0.49146(10) 0.0279(8) Uani d . 1.000 . .
    C C6 0.1343(2) 1.0192(6) 0.44767(12) 0.0247(9) Uani d . 1.000 . .
    C C7 0.0273(2) 1.0505(5) 0.19283(10) 0.0181(7) Uani d . 1.000 . .
    C C8 0.1041(2) 1.1133(7) 0.15318(10) 0.0242(9) Uani d . 1.000 . .
    C C9 0.0976(3) 0.9741(7) 0.10479(11) 0.0305(9) Uani d . 1.000 . .
    C C10 0.0127(2) 0.7762(6) 0.09785(9) 0.0263(8) Uani d . 1.000 . .
    C C11 -0.0645(2) 0.7084(6) 0.13658(10) 0.0258(8) Uani d . 1.000 . .
    C C12 -0.0570(2) 0.8484(6) 0.18522(9) 0.0236(8) Uani d . 1.000 . .
    H H1A 0.26840 1.23560 0.34700 0.0230 Uiso c R 1.000 . .
    H H1B 0.15510 1.33170 0.36710 0.0230 Uiso c R 1.000 . .
    H H2 0.35790 0.80690 0.38120 0.0250 Uiso c R 1.000 . .
    H H2A -0.03540 1.23620 0.25630 0.0230 Uiso c R 1.000 . .
    H H2B 0.07640 1.35950 0.24000 0.0230 Uiso c R 1.000 . .
    H H3 0.37820 0.50830 0.45570 0.0280 Uiso c R 1.000 . .
    H H5 0.09330 0.85340 0.51990 0.0340 Uiso c R 1.000 . .
    H H6 0.07220 1.14880 0.44570 0.0300 Uiso c R 1.000 . .
    H H8 0.16170 1.25240 0.15890 0.0290 Uiso c R 1.000 . .
    H H9 0.15060 1.01470 0.07720 0.0370 Uiso c R 1.000 . .
    H H11 -0.12190 0.56930 0.13050 0.0310 Uiso c R 1.000 . .
    H H12 -0.10940 0.80520 0.21290 0.0280 Uiso c R 1.000 . .
loop_
    _atom_site_aniso_label
    _atom_site_aniso_U_11
    _atom_site_aniso_U_22
    _atom_site_aniso_U_33
    _atom_site_aniso_U_12
    _atom_site_aniso_U_13
    _atom_site_aniso_U_23
    Zn1 0.01740(10)
                  0.01860(10)
                            0.01670(10)
                                      -0.00090(10)
                                                 -0.00100(10)
                                                            -0.0002(2)
    Cl1 0.0180(3) 0.0236(3) 0.0277(3) 0.0019(3) 0.0033(2) -0.0017(2)
    Cl2 0.0187(3) 0.0224(3) 0.0261(3) -0.0031(3) 0.0034(2) -0.0004(2)
    F1 0.0460(9) 0.0433(11) 0.0232(8) -0.0064(9) -0.0048(9) 0.0147(6)
    F2 0.0423(10) 0.0516(13) 0.0218(7) 0.0015(9) -0.0016(6) -0.0145(7)
    N1 0.0200(10) 0.0179(11) 0.0191(9) -0.0029(9) -0.0014(8) 0.0020(8)
    N2 0.0215(11) 0.0185(11) 0.0180(10) 0.0010(10) -0.0011(8) -0.0016(8)
    C1 0.0214(13) 0.0145(15) 0.0161(13) -0.0048(10) -0.0028(10) -0.0017(8)
    C2 0.0168(12) 0.0252(15) 0.0199(12) -0.0052(11) -0.0001(9) -0.0016(10)
    C3 0.0199(13) 0.0231(14) 0.0277(13) 0.0009(11) -0.0043(10) -0.0005(10)
    C4 0.0335(15) 0.0261(14) 0.0204(12) -0.0074(13) -0.0050(10) 0.0044(10)
    C5 0.0295(14) 0.0329(17) 0.0214(12) -0.0033(14) 0.0073(11) 0.0003(12)
    C6 0.0221(15) 0.0241(17) 0.0279(15) 0.0057(13) 0.0006(11) -0.0025(10)
    C7 0.0200(12) 0.0171(12) 0.0172(12) 0.0035(11) -0.0028(10) 0.0009(10)
    C8 0.0232(14) 0.0240(17) 0.0254(14) -0.0010(13) 0.0010(10) -0.0001(11)
    C9 0.0298(15) 0.040(2) 0.0216(13) -0.0025(14) 0.0068(11) 0.0018(11)
    C10 0.0305(14) 0.0306(15) 0.0179(12) 0.0081(13) -0.0026(10) -0.0057(11)
    C11 0.0213(12) 0.0277(16) 0.0284(14) -0.0025(12) -0.0050(10) -0.0069(11)
    C12 0.0241(13) 0.0254(14) 0.0212(13) 0.0008(12) 0.0021(10) 0.0005(10)
_geom_special_details
;
Bond distances, angles <i>etc</i>. have been calculated using the rounded
fractional coordinates. All su's are estimated from the variances of the
(full) variance-covariance matrix. The cell e.s.d.'s are taken into account in
the estimation of distances, angles and torsion angles
;
loop_
    _geom_bond_atom_site_label_1
    _geom_bond_atom_site_label_2
    _geom_bond_site_symmetry_1
    _geom_bond_site_symmetry_2
    _geom_bond_distance
    _geom_bond_publ_flag
    Zn1 Cl1 . . 2.2565(7) no
    Zn1 Cl2 . . 2.2579(7) no
    Zn1 N1 . . 2.0530(19) no
    Zn1 N2 . . 2.046(2) no
    F1 C4 . . 1.370(3) no
    F2 C10 . . 1.369(3) no
    N1 C1 . . 1.454(3) no
    N2 C7 . . 1.462(3) no
    N1 H1B . . 0.9200 no
    N1 H1A . . 0.9200 no
    N2 H2A . . 0.9200 no
    N2 H2B . . 0.9200 no
    C1 C6 . . 1.398(4) no
    C1 C2 . . 1.373(3) no
    C2 C3 . . 1.395(4) no
    C3 C4 . . 1.372(3) no
    C4 C5 . . 1.365(4) no
    C5 C6 . . 1.383(4) no
    C7 C8 . . 1.375(3) no
    C7 C12 . . 1.383(3) no
    C8 C9 . . 1.387(4) no
    C9 C10 . . 1.372(4) no
    C10 C11 . . 1.367(3) no
    C11 C12 . . 1.395(4) no
    C2 H2 . . 0.9500 no
    C3 H3 . . 0.9500 no
    C5 H5 . . 0.9500 no
    C6 H6 . . 0.9500 no
    C8 H8 . . 0.9500 no
    C9 H9 . . 0.9500 no
    C11 H11 . . 0.9500 no
    C12 H12 . . 0.9500 no
loop_
    _geom_angle_atom_site_label_1
    _geom_angle_atom_site_label_2
    _geom_angle_atom_site_label_3
    _geom_angle_site_symmetry_1
    _geom_angle_site_symmetry_2
    _geom_angle_site_symmetry_3
    _geom_angle
    _geom_angle_publ_flag
    Cl1 Zn1 Cl2 . . . 109.34(2) no
    Cl1 Zn1 N1 . . . 108.68(6) no
    Cl1 Zn1 N2 . . . 108.88(6) no
    Cl2 Zn1 N1 . . . 106.92(6) no
    Cl2 Zn1 N2 . . . 108.21(6) no
    N1 Zn1 N2 . . . 114.72(8) no
    Zn1 N1 C1 . . . 111.58(14) no
    Zn1 N2 C7 . . . 112.81(16) no
    C1 N1 H1A . . . 109.00 no
    C1 N1 H1B . . . 109.00 no
    H1A N1 H1B . . . 108.00 no
    Zn1 N1 H1B . . . 109.00 no
    Zn1 N1 H1A . . . 109.00 no
    Zn1 N2 H2B . . . 109.00 no
    Zn1 N2 H2A . . . 109.00 no
    H2A N2 H2B . . . 108.00 no
    C7 N2 H2A . . . 109.00 no
    C7 N2 H2B . . . 109.00 no
    N1 C1 C6 . . . 119.9(2) no
    N1 C1 C2 . . . 119.8(2) no
    C2 C1 C6 . . . 120.2(2) no
    C1 C2 C3 . . . 120.4(2) no
    C2 C3 C4 . . . 117.8(2) no
    C3 C4 C5 . . . 123.2(2) no
    F1 C4 C3 . . . 118.1(2) no
    F1 C4 C5 . . . 118.7(2) no
    C4 C5 C6 . . . 118.8(2) no
    C1 C6 C5 . . . 119.5(2) no
    N2 C7 C12 . . . 119.4(2) no
    N2 C7 C8 . . . 119.8(2) no
    C8 C7 C12 . . . 120.8(2) no
    C7 C8 C9 . . . 120.1(3) no
    C8 C9 C10 . . . 118.2(3) no
    F2 C10 C11 . . . 118.3(2) no
    F2 C10 C9 . . . 118.7(2) no
    C9 C10 C11 . . . 123.0(2) no
    C10 C11 C12 . . . 118.4(2) no
    C7 C12 C11 . . . 119.5(2) no
    C1 C2 H2 . . . 120.00 no
    C3 C2 H2 . . . 120.00 no
    C2 C3 H3 . . . 121.00 no
    C4 C3 H3 . . . 121.00 no
    C4 C5 H5 . . . 121.00 no
    C6 C5 H5 . . . 121.00 no
    C1 C6 H6 . . . 120.00 no
    C5 C6 H6 . . . 120.00 no
    C7 C8 H8 . . . 120.00 no
    C9 C8 H8 . . . 120.00 no
    C8 C9 H9 . . . 121.00 no
    C10 C9 H9 . . . 121.00 no
    C10 C11 H11 . . . 121.00 no
    C12 C11 H11 . . . 121.00 no
    C7 C12 H12 . . . 120.00 no
    C11 C12 H12 . . . 120.00 no
loop_
    _geom_torsion_atom_site_label_1
    _geom_torsion_atom_site_label_2
    _geom_torsion_atom_site_label_3
    _geom_torsion_atom_site_label_4
    _geom_torsion_site_symmetry_1
    _geom_torsion_site_symmetry_2
    _geom_torsion_site_symmetry_3
    _geom_torsion_site_symmetry_4
    _geom_torsion
    _geom_torsion_publ_flag
    Cl1 Zn1 N1 C1 . . . . -80.53(15) no
    Cl2 Zn1 N1 C1 . . . . 37.40(16) no
    N2 Zn1 N1 C1 . . . . 157.37(14) no
    Cl1 Zn1 N2 C7 . . . . 31.74(16) no
    Cl2 Zn1 N2 C7 . . . . -87.00(15) no
    N1 Zn1 N2 C7 . . . . 153.74(15) no
    Zn1 N1 C1 C2 . . . . 80.9(2) no
    Zn1 N1 C1 C6 . . . . -95.7(2) no
    Zn1 N2 C7 C8 . . . . -98.8(2) no
    Zn1 N2 C7 C12 . . . . 79.2(2) no
    N1 C1 C2 C3 . . . . -176.3(2) no
    C6 C1 C2 C3 . . . . 0.3(4) no
    N1 C1 C6 C5 . . . . 176.6(2) no
    C2 C1 C6 C5 . . . . -0.1(4) no
    C1 C2 C3 C4 . . . . -0.2(4) no
    C2 C3 C4 F1 . . . . -179.6(2) no
    C2 C3 C4 C5 . . . . -0.1(4) no
    F1 C4 C5 C6 . . . . 179.8(2) no
    C3 C4 C5 C6 . . . . 0.3(4) no
    C4 C5 C6 C1 . . . . -0.2(4) no
    N2 C7 C8 C9 . . . . 178.2(3) no
    C12 C7 C8 C9 . . . . 0.1(4) no
    N2 C7 C12 C11 . . . . -178.5(2) no
    C8 C7 C12 C11 . . . . -0.5(4) no
    C7 C8 C9 C10 . . . . 0.5(4) no
    C8 C9 C10 F2 . . . . 179.9(2) no
    C8 C9 C10 C11 . . . . -0.8(5) no
    F2 C10 C11 C12 . . . . 179.8(2) no
    C9 C10 C11 C12 . . . . 0.5(4) no
    C10 C11 C12 C7 . . . . 0.2(4) no
loop_
    _geom_hbond_atom_site_label_D
    _geom_hbond_atom_site_label_H
    _geom_hbond_atom_site_label_A
    _geom_hbond_site_symmetry_A
    _geom_hbond_distance_DH
    _geom_hbond_distance_HA
    _geom_hbond_distance_DA
    _geom_hbond_angle_DHA
    _geom_hbond_publ_flag
    N1 H1B Cl2 1_565 0.92 2.63 3.436(2) 147 yes
    N2 H2B Cl1 1_565 0.92 2.55 3.380(2) 151 yes
    N1 H1A Cl2 4_575 0.92 2.59 3.479(2) 162 yes
    N2 H2A Cl1 4_475 0.92 2.55 3.439(2) 162 yes
_iucr_refine_instructions_details
;
TITL 58BA   IPDS2  -100DEGC     PCA21
CELL  0.71073 11.68170  4.70800 25.20560 90.00000 90.00000 90.00000
ZERR 4  0.00050  0.00020  0.00150  0.00000  0.00000  0.00000
LATT -1
SYMM -X, -Y, Z+ 0.50000
SYMM -X+ 0.50000, Y, Z+ 0.50000
SYMM X+ 0.50000, -Y, Z
SFAC C H CL F N ZN
UNIT 48 48 8 8 8 4
TEMP -100
PLAN 30
FMAP 2
L.S. 6
BOND $H
CONF
ACTA
HTAB
WGHT    0.025300
FVAR       0.57062
ZN1   6    0.118205    0.948535    0.299910    11.00000    0.01740    0.01857 =
         0.01666   -0.00019   -0.00099   -0.00086
CL1   3    0.249242    0.673108    0.258931    11.00000    0.01803    0.02358 =
         0.02774   -0.00172    0.00332    0.00186
CL2   3   -0.013687    0.669508    0.339561    11.00000    0.01870    0.02242 =
         0.02607   -0.00044    0.00343   -0.00309
F1    4    0.248735    0.488200    0.536560    11.00000    0.04598    0.04330 =
         0.02320    0.01475   -0.00481   -0.00644
F2    4    0.005393    0.637871    0.050203    11.00000    0.04233    0.05162 =
         0.02178   -0.01448   -0.00163    0.00153
N1    5    0.198211    1.174211    0.358915    11.00000    0.02002    0.01795 =
         0.01906    0.00195   -0.00145   -0.00294
AFIX  23
H1A   2    0.268389    1.235556    0.346952    11.00000   -1.20000
H1B   2    0.155095    1.331737    0.367113    11.00000   -1.20000
AFIX   0
N2    5    0.036822    1.192132    0.244266    11.00000    0.02153    0.01852 =
         0.01795   -0.00156   -0.00109    0.00097
AFIX  23
H2A   2   -0.035362    1.236225    0.256316    11.00000   -1.20000
H2B   2    0.076413    1.359533    0.240036    11.00000   -1.20000
AFIX   0
C1    1    0.213977    1.003258    0.406397    11.00000    0.02136    0.01450 =
         0.01606   -0.00174   -0.00281   -0.00481
C2    1    0.303862    0.816012    0.409346    11.00000    0.01677    0.02518 =
         0.01988   -0.00158   -0.00006   -0.00522
AFIX  43
H2    2    0.357876    0.806908    0.381221    11.00000   -1.20000
AFIX   0
C3    1    0.316427    0.639006    0.453360    11.00000    0.01993    0.02312 =
         0.02772   -0.00048   -0.00427    0.00088
AFIX  43
H3    2    0.378172    0.508306    0.455744    11.00000   -1.20000
AFIX   0
C4    1    0.236569    0.660141    0.493082    11.00000    0.03354    0.02605 =
         0.02040    0.00437   -0.00498   -0.00739
C5    1    0.146588    0.844802    0.491460    11.00000    0.02954    0.03290 =
         0.02144    0.00026    0.00726   -0.00331
AFIX  43
H5    2    0.093339    0.853423    0.519901    11.00000   -1.20000
AFIX   0
C6    1    0.134308    1.019158    0.447672    11.00000    0.02210    0.02413 =
         0.02786   -0.00251    0.00058    0.00571
AFIX  43
H6    2    0.072157    1.148846    0.445657    11.00000   -1.20000
AFIX   0
C7    1    0.027316    1.050546    0.192834    11.00000    0.02000    0.01710 =
         0.01723    0.00091   -0.00281    0.00353
C8    1    0.104071    1.113323    0.153178    11.00000    0.02318    0.02402 =
         0.02542   -0.00014    0.00101   -0.00098
AFIX  43
H8    2    0.161657    1.252418    0.158944    11.00000   -1.20000
AFIX   0
C9    1    0.097639    0.974138    0.104791    11.00000    0.02975    0.04028 =
         0.02163    0.00180    0.00676   -0.00250
AFIX  43
H9    2    0.150570    1.014700    0.077198    11.00000   -1.20000
AFIX   0
C10   1    0.012709    0.776159    0.097851    11.00000    0.03050    0.03060 =
         0.01789   -0.00567   -0.00262    0.00809
C11   1   -0.064507    0.708427    0.136584    11.00000    0.02126    0.02765 =
         0.02839   -0.00686   -0.00501   -0.00247
AFIX  43
H11   2   -0.121938    0.569309    0.130513    11.00000   -1.20000
AFIX   0
C12   1   -0.056987    0.848365    0.185223    11.00000    0.02415    0.02543 =
         0.02118    0.00045    0.00213    0.00081
AFIX  43
H12   2   -0.109353    0.805159    0.212907    11.00000   -1.20000
HKLF 4
REM  58BA   IPDS2  -100DEGC     PCA21
REM R1 =  0.0203 for   2465 Fo > 4sig(Fo)  and  0.0230 for all   2613 data
REM    172 parameters refined using      1 restraints
END
WGHT      0.0250      0.0000
REM Highest difference peak  0.205,  deepest hole -0.323,  1-sigma level  0.051
Q1    1  -0.0140  0.8947  0.3402  11.00000  0.05    0.21
Q2    1   0.1408  0.7145  0.2923  11.00000  0.05    0.20
Q3    1  -0.0235  0.9931  0.1819  11.00000  0.05    0.17
Q4    1  -0.1205  0.6440  0.3080  11.00000  0.05    0.17
Q5    1   0.0144  0.9007  0.1919  11.00000  0.05    0.16
Q6    1   0.2779  1.0115  0.4192  11.00000  0.05    0.16
Q7    1   0.1816  0.5022  0.4564  11.00000  0.05    0.16
Q8    1   0.2495  0.8891  0.2738  11.00000  0.05    0.16
Q9    1   0.0014  0.4523  0.3604  11.00000  0.05    0.16
Q10   1   0.3934  1.1263  0.3675  11.00000  0.05    0.16
Q11   1   0.3334  0.5242  0.2792  11.00000  0.05    0.15
Q12   1   0.1829  0.6999  0.2652  11.00000  0.05    0.15
Q13   1   0.2613  0.4870  0.2478  11.00000  0.05    0.15
Q14   1   0.2752  0.6736  0.4693  11.00000  0.05    0.15
Q15   1  -0.0591  0.7984  0.1645  11.00000  0.05    0.15
Q16   1   0.3813  0.8531  0.3780  11.00000  0.05    0.15
Q17   1   0.0254  0.9376  0.0974  11.00000  0.05    0.15
Q18   1   0.1242  1.1857  0.2737  11.00000  0.05    0.14
Q19   1  -0.0995  0.5558  0.2590  11.00000  0.05    0.14
Q20   1   0.0182  1.1346  0.2017  11.00000  0.05    0.14
Q21   1   0.2326  0.8250  0.4985  11.00000  0.05    0.14
Q22   1   0.3181  0.9440  0.3027  11.00000  0.05    0.14
Q23   1   0.1629  0.6581  0.4833  11.00000  0.05    0.14
Q24   1   0.0374  0.9319  0.3005  11.00000  0.05    0.14
Q25   1   0.0764  1.3707  0.2993  11.00000  0.05    0.14
Q26   1   0.3364  0.8287  0.2394  11.00000  0.05    0.14
Q27   1   0.1258  1.2000  0.3013  11.00000  0.05    0.14
Q28   1   0.2683  0.4541  0.2871  11.00000  0.05    0.14
Q29   1   0.2489  0.8633  0.3998  11.00000  0.05    0.14
Q30   1   0.0547  0.5369  0.3026  11.00000  0.05    0.14
;
data_global
_journal_date_recd_electronic     2012-07-27
_journal_date_accepted     2012-07-29
_journal_name_full     'Acta Crystallographica, Section E'
_journal_year     2012
_journal_volume     68
_journal_issue      9
_journal_page_first     m1152
_journal_page_last     m1152
_journal_paper_category     QM
_journal_paper_doi     10.1107/S1600536812033922
_journal_coeditor_code     IS5178
loop_
    _publ_contact_author_name
    _publ_contact_author_address
    _publ_contact_author_email
    'Kkandasamy Ramamurthi'
;
Crystal Growth and Thin film Laboratory,
School of Physics
Bharathidasan University
Tiruchirappalli,
Tamil Nadu 620 024
India
;
 krmurthin@yahoo.co.in
    'Stoeckli-Evans, Helen'
;
Institute of Physics,
University of Neuch\^atel,
Rue Emile-Argand 11,
CH-2000 Neuch\^atel,
Switzerland
;
 helen.stoeckli-evans@unine.ch
_publ_contact_author_fax     ?
_publ_contact_author_phone     ?
_publ_section_title
;
Dichloridobis(4-fluoroaniline-\k<i>N</i>)zinc
;
loop_
    _publ_author_name
    _publ_author_footnote
    _publ_author_address
    'Subashini, Ashokkumar' .
;
Crystal Growth and Thin Film Laboratory,
School of Physics,
Bharathidasan University, Tiruchirappalli,
Tamil Nadu 620 024, India
;
    'Ramamurthi, Kandasamy' .
;
Crystal Growth and Thin Film Laboratory,
School of Physics,
Bharathidasan University, Tiruchirappalli,
Tamil Nadu 620 024, India
;
    'Stoeckli-Evans, Helen' .
;
Institute of Physics,
University of Neuch\^atel,
Rue Emile-Argand 11,
CH-2000 Neuch\^atel,
Switzerland
;
_publ_section_synopsis     .
