# Supplementary material for: Dichloridobis(4-fluoro­aniline-κN)zinc
Source: Acta Crystallogr Sect E Struct Rep Online. 2012 Aug 4;68(Pt 9):m1152. doi: 10.1107/S1600536812033922 (PMC3435581; doi:10.1107/S1600536812033922)
Supplement: Supplementary file 2 [file e-68-m1152-Isup2.hkl]

# 
# h,k,l, Fc-squared, Fo-squared, sigma(Fo-squared) and status flag 
# 
data_I
_shelx_title ' 58BA   IPDS2  -100DEGC     PCA21' 
_shelx_refln_list_code          4 
_shelx_F_calc_maximum      179.92 
_exptl_crystal_F_000       720.00 
_reflns_d_resolution_high  0.8227 
 
loop_ 
 _symmetry_equiv_pos_as_xyz 
 'x, y, z' 
 '-x, -y, z+1/2' 
 '-x+1/2, y, z+1/2' 
 'x+1/2, -y, z' 
 
_cell_length_a    11.6817 
_cell_length_b     4.7080 
_cell_length_c    25.2056 
_cell_angle_alpha  90.000 
_cell_angle_beta   90.000 
_cell_angle_gamma  90.000 
 
_shelx_F_squared_multiplier     1.000 
 
loop_ 
 _refln_index_h 
 _refln_index_k 
 _refln_index_l 
 _refln_F_squared_calc 
 _refln_F_squared_meas 
 _refln_F_squared_sigma 
 _refln_observed_status 
   0   0 -30     1248.65     1319.74     51.90 o 
   2   0 -30      484.73      550.92     71.47 o 
   0   1 -30      541.29      576.09     30.27 o 
   1   1 -30      188.14      222.64     20.65 o 
   2   0 -29      884.18      937.07     64.51 o 
   4   0 -29       42.15      110.43     28.87 o 
   1   1 -29      293.43      324.48     25.30 o 
   2   1 -29      740.06      738.95     22.68 o 
   3   1 -29      105.27      112.51     19.93 o 
   0   0 -28     2860.55     2954.37     53.47 o 
   2   0 -28      724.35      754.57     33.67 o 
   4   0 -28      195.88      209.89     68.58 o 
   0   1 -28     1122.32     1195.90     35.53 o 
   1   1 -28      205.90      188.78     24.39 o 
   2   1 -28      222.82      224.79     17.99 o 
   3   1 -28       36.52       79.15     35.58 o 
   4   1 -28     1081.15     1099.54     20.41 o 
   5   1 -28      150.41      128.14     25.26 o 
   0   2 -28      731.53      716.51     56.65 o 
   1   2 -28      187.75      205.17     19.74 o 
   2   2 -28      113.05      140.84     20.25 o 
   2   0 -27     1344.55     1356.04     34.27 o 
   4   0 -27       73.28       72.46     28.35 o 
   6   0 -27     2770.40     2696.99     35.94 o 
   1   1 -27      357.62      362.33     20.27 o 
   2   1 -27     1711.36     1725.69     47.81 o 
   3   1 -27       48.81       57.67     22.61 o 
   4   1 -27       23.02       15.75     19.41 o 
   5   1 -27      148.74      151.22     32.97 o 
   6   1 -27      943.42      947.82     31.83 o 
   1   2 -27      175.90      233.28     21.33 o 
   2   2 -27     1353.38     1300.40     20.58 o 
   3   2 -27      722.57      703.41     25.40 o 
   4   2 -27        9.51       24.56     20.00 o 
   0   0 -26     7956.04     7975.65     57.12 o 
   2   0 -26      168.09      143.23     30.42 o 
   4   0 -26      358.63      362.45     27.34 o 
   6   0 -26      420.70      449.22     66.52 o 
   0   1 -26      927.56      975.02     27.42 o 
   1   1 -26     1172.46     1186.66     22.66 o 
   2   1 -26      351.94      357.55     18.24 o 
   3   1 -26      196.92      204.96     19.97 o 
   4   1 -26     3095.34     3031.55     32.68 o 
   5   1 -26       15.63       37.78     23.21 o 
   6   1 -26       25.32       35.41     24.50 o 
   7   1 -26      407.65      403.10     26.84 o 
   0   2 -26      588.59      601.61     54.44 o 
   1   2 -26       44.13       46.39     17.29 o 
   2   2 -26       21.78       24.20     18.83 o 
   3   2 -26      966.19      996.98     26.07 o 
   4   2 -26     1613.05     1607.67     27.01 o 
   5   2 -26      354.11      318.21     22.43 o 
   0   3 -26     2124.47     2071.20     35.67 o 
   1   3 -26      202.88      173.18     41.92 o 
   2   0 -25      747.90      808.48     26.42 o 
   4   0 -25        2.74        8.43     30.38 o 
   6   0 -25     2829.82     2827.16     34.17 o 
   8   0 -25      436.77      488.03     30.69 o 
   1   1 -25     1799.17     1827.41     26.13 o 
   2   1 -25     1413.16     1426.19     20.06 o 
   3   1 -25      132.35      130.45     19.14 o 
   4   1 -25      149.98      173.25     18.10 o 
   5   1 -25       75.16      132.31     20.52 o 
   6   1 -25     1173.71     1170.71     32.96 o 
   7   1 -25      165.17      148.42     21.99 o 
   1   2 -25      171.33      170.37     18.43 o 
   2   2 -25     1250.14     1285.73     20.51 o 
   3   2 -25      916.37      914.28     26.18 o 
   4   2 -25      236.57      224.24     19.41 o 
   5   2 -25      628.71      602.46     20.75 o 
   6   2 -25      312.62      307.55     22.76 o 
   1   3 -25      360.48      367.52     25.92 o 
   2   3 -25      313.18      285.41     22.32 o 
   3   3 -25      322.65      329.72     21.00 o 
   0   0 -24     3245.62     3343.16     50.64 o 
   2   0 -24     1041.46     1017.39     26.25 o 
   4   0 -24       38.29       46.55     23.66 o 
   6   0 -24      106.13      149.91     51.01 o 
   8   0 -24     3197.96     3206.50    146.50 o 
   0   1 -24      132.40      163.63     29.59 o 
   1   1 -24      651.51      655.59     17.78 o 
   2   1 -24       25.85       39.01     18.47 o 
   3   1 -24       49.04       83.81     24.90 o 
   4   1 -24     2697.36     2710.49     22.75 o 
   5   1 -24       56.67       80.88     16.38 o 
   6   1 -24      269.50      252.21     30.00 o 
   7   1 -24      679.91      689.31     22.50 o 
   8   1 -24      189.85      175.69     17.99 o 
   0   2 -24        4.74       16.22     24.35 o 
   1   2 -24       93.98      110.49     16.08 o 
   2   2 -24       91.13      130.85     19.40 o 
   3   2 -24     1407.08     1407.62     22.60 o 
   4   2 -24     2329.17     2280.94     40.89 o 
   5   2 -24      180.47      223.20     20.69 o 
   6   2 -24       36.71       33.00     17.96 o 
   7   2 -24        8.76       77.76     30.00 o 
   0   3 -24     2624.18     2658.62    121.01 o 
   1   3 -24      442.58      442.09     24.33 o 
   2   3 -24       36.83       35.87     16.86 o 
   3   3 -24      707.55      720.79     29.34 o 
   4   3 -24       80.26       99.61     26.27 o 
   2   0 -23      870.44      918.55     22.56 o 
   4   0 -23      222.49      301.26     24.02 o 
   6   0 -23     1841.66     1917.80     57.94 o 
   8   0 -23      335.81      312.48     34.52 o 
   1   1 -23      918.76      919.24     21.18 o 
   2   1 -23      816.23      832.07     26.25 o 
   3   1 -23       84.71       78.49     20.17 o 
   4   1 -23      212.57      218.84     17.91 o 
   5   1 -23       67.62       75.96     18.85 o 
   6   1 -23     1017.31     1054.65     19.04 o 
   7   1 -23       81.42       84.98     20.93 o 
   8   1 -23       59.85       99.95     24.41 o 
   9   1 -23      307.53      303.73     25.57 o 
   1   2 -23      113.65      134.84     18.42 o 
   2   2 -23      624.35      655.94     31.05 o 
   3   2 -23      725.14      732.29     24.25 o 
   4   2 -23       90.23      111.07     16.55 o 
   5   2 -23      652.06      675.72     19.41 o 
   6   2 -23      675.79      691.49     21.99 o 
   7   2 -23       24.66       28.67     19.33 o 
   1   3 -23      587.58      610.15     23.58 o 
   2   3 -23      204.75      243.40     31.78 o 
   3   3 -23      249.61      241.02     23.34 o 
   4   3 -23       87.99       86.55     21.57 o 
   5   3 -23      399.27      403.34     22.97 o 
   0   0 -22     2506.88     2413.00     46.71 o 
   2   0 -22     4966.33     5031.56     38.62 o 
   4   0 -22     1156.81     1180.42     30.01 o 
   6   0 -22     1151.73     1103.87     27.78 o 
   8   0 -22     4265.34     4191.26    103.85 o 
   0   1 -22      972.04      932.58     63.05 o 
   1   1 -22      767.67      758.44     18.79 o 
   2   1 -22      192.13      181.73     17.86 o 
   3   1 -22       40.53       81.57     15.85 o 
   4   1 -22     3505.99     3603.91     46.67 o 
   5   1 -22      305.14      324.82     18.91 o 
   6   1 -22      542.50      518.16     22.15 o 
   7   1 -22      902.23      905.28     20.38 o 
   8   1 -22      698.75      676.61     20.90 o 
   9   1 -22      523.92      497.73     25.59 o 
   0   2 -22      760.48      733.87     25.35 o 
   1   2 -22      325.56      335.04     17.25 o 
   2   2 -22       84.31      111.42     20.58 o 
   3   2 -22     1429.15     1421.97     19.91 o 
   4   2 -22     1878.41     1872.96     37.61 o 
   5   2 -22      432.21      424.30     17.34 o 
   6   2 -22       71.37      110.60     32.33 o 
   7   2 -22       23.38       44.55     21.16 o 
   8   2 -22      137.59      163.38     22.44 o 
   0   3 -22     1435.71     1419.97     29.76 o 
   1   3 -22      280.20      298.88     18.71 o 
   2   3 -22      243.84      223.99     25.30 o 
   3   3 -22      710.08      695.80     21.86 o 
   4   3 -22        1.36       38.40     20.94 o 
   5   3 -22      232.96      253.67     34.98 o 
   6   3 -22      337.73      314.68     22.64 o 
   2   0 -21     6314.94     6453.72    151.90 o 
   4   0 -21      234.32      222.16     23.38 o 
   6   0 -21     2013.97     2066.38     51.15 o 
   8   0 -21      442.06      478.72     27.02 o 
  10   0 -21      902.23      931.57     31.58 o 
   1   1 -21     1109.52     1143.39     19.44 o 
   2   1 -21     4121.89     4111.38     63.35 o 
   3   1 -21      275.70      295.62     15.18 o 
   4   1 -21      467.15      473.41     18.55 o 
   5   1 -21      954.14      984.20     24.16 o 
   6   1 -21     1965.37     2050.60     65.88 o 
   7   1 -21      405.16      419.69     38.38 o 
   8   1 -21      123.73      158.79     31.36 o 
   9   1 -21      628.38      586.71     20.63 o 
  10   1 -21      933.07      995.67     42.24 o 
   1   2 -21      617.62      609.10     16.24 o 
   2   2 -21     1437.17     1482.06     43.56 o 
   3   2 -21     1591.18     1524.58     26.76 o 
   4   2 -21      126.86      125.08     16.62 o 
   5   2 -21     1023.73     1062.98     21.02 o 
   6   2 -21     1374.56     1356.50     32.46 o 
   7   2 -21      444.07      432.32     21.74 o 
   8   2 -21      111.69      114.59     24.49 o 
   9   2 -21       75.84       69.45     25.57 o 
   1   3 -21      621.03      645.75     18.97 o 
   2   3 -21      326.28      353.11     20.19 o 
   3   3 -21      257.70      259.89     22.68 o 
   4   3 -21       27.50       38.56     15.81 o 
   5   3 -21      524.16      561.96     31.60 o 
   6   3 -21      586.11      560.66     31.24 o 
   7   3 -21      116.84      118.06     23.00 o 
   1   4 -21      843.86      837.85     23.97 o 
   2   4 -21       59.71       74.10     18.81 o 
   0   0 -20    19195.34    19272.55     85.99 o 
   2   0 -20     3571.76     3647.35     35.44 o 
   4   0 -20      663.37      707.16     23.45 o 
   6   0 -20      504.41      523.84     24.71 o 
   8   0 -20     3546.86     3788.49    120.09 o 
  10   0 -20      557.52      559.02     52.30 o 
   0   1 -20     3838.97     3978.44     80.50 o 
   1   1 -20      994.51     1038.09     17.44 o 
   2   1 -20       40.06       54.69     15.02 o 
   3   1 -20        8.60       -5.95     15.43 o 
   4   1 -20     4161.07     4181.52     50.05 o 
   5   1 -20     1394.85     1406.58     34.81 o 
   6   1 -20      241.28      225.76     20.75 o 
   7   1 -20      326.49      338.34     16.82 o 
   8   1 -20      992.07     1002.62     23.97 o 
   9   1 -20      412.81      417.40     26.07 o 
  10   1 -20      499.46      479.59     20.99 o 
   0   2 -20      935.60      883.10     68.37 o 
   1   2 -20      431.61      417.38     20.02 o 
   2   2 -20     1240.06     1195.94     26.78 o 
   3   2 -20     1038.40     1129.53     21.02 o 
   4   2 -20     2970.92     2999.22     27.22 o 
   5   2 -20      658.41      646.92     25.32 o 
   6   2 -20      371.99      387.09     22.76 o 
   7   2 -20      275.57      278.09     20.56 o 
   8   2 -20      496.83      509.57     27.45 o 
   9   2 -20      251.01      264.93     22.49 o 
   0   3 -20     2055.46     2050.38     77.66 o 
   1   3 -20      531.19      547.42     19.73 o 
   2   3 -20      985.96      984.76     22.28 o 
   3   3 -20      488.24      503.70     22.20 o 
   4   3 -20       47.99      114.22     21.03 o 
   5   3 -20      282.90      278.53     20.51 o 
   6   3 -20      950.70      999.32     41.82 o 
   7   3 -20      500.46      494.04     22.74 o 
   0   4 -20       18.90       50.20     34.28 o 
   1   4 -20      809.28      809.77     21.42 o 
   2   4 -20      116.53      152.24     20.48 o 
   3   4 -20      299.90      310.32     20.59 o 
   4   4 -20      122.44      128.38     25.51 o 
   2   0 -19     3474.96     3563.62    144.53 o 
   4   0 -19      659.26      712.58     24.14 o 
   6   0 -19     1722.65     1764.93     29.71 o 
   8   0 -19      102.30      114.88     24.69 o 
  10   0 -19     2361.27     2411.00    137.98 o 
   1   1 -19      382.80      388.93     15.30 o 
   2   1 -19     3933.54     3997.16     23.70 o 
   3   1 -19        7.77       54.48     19.86 o 
   4   1 -19       43.49       52.44     16.66 o 
   5   1 -19      689.99      703.29     20.91 o 
   6   1 -19      933.58      986.10     22.81 o 
   7   1 -19       73.86       67.74     16.80 o 
   8   1 -19      492.20      512.21     27.09 o 
   9   1 -19      162.84      193.37     22.98 o 
  10   1 -19     1314.25     1305.64     28.50 o 
   1   2 -19      186.91      225.81     20.97 o 
   2   2 -19     2168.30     2113.21     46.67 o 
   3   2 -19      716.64      737.57     19.43 o 
   4   2 -19       24.04       21.43     19.46 o 
   5   2 -19      764.47      767.87     18.32 o 
   6   2 -19      817.47      884.30     18.65 o 
   7   2 -19      239.92      282.92     27.90 o 
   8   2 -19      322.75      295.54     23.29 o 
   9   2 -19      300.53      291.80     20.27 o 
   1   3 -19      321.81      332.21     20.77 o 
   2   3 -19      589.37      619.52     22.63 o 
   3   3 -19      538.96      567.16     28.79 o 
   4   3 -19       20.75       40.91     21.52 o 
   5   3 -19      843.77      836.34     32.92 o 
   6   3 -19      479.41      495.22     21.58 o 
   7   3 -19      125.11      118.13     21.83 o 
   8   3 -19      192.30      222.16     23.33 o 
   1   4 -19      867.20      840.99     29.16 o 
   2   4 -19      221.60      249.78     21.49 o 
   3   4 -19      836.03      837.59     29.59 o 
   4   4 -19       14.69       21.59     22.23 o 
   5   4 -19      453.68      466.84     26.39 o 
   0   0 -18     3739.15     3700.06     42.91 o 
   2   0 -18     2536.38     2594.13     29.28 o 
   4   0 -18     3279.91     3195.38     35.50 o 
   6   0 -18     2949.72     2988.25     31.63 o 
   8   0 -18      164.27      170.42     23.84 o 
  10   0 -18      969.81      971.71     34.82 o 
   0   1 -18     6621.63     6605.14     71.22 o 
   1   1 -18      259.91      275.18     14.95 o 
   2   1 -18     1699.55     1706.08     19.88 o 
   3   1 -18      278.11      300.22     18.58 o 
   4   1 -18      278.43      285.64     21.27 o 
   5   1 -18     1745.38     1746.95     22.00 o 
   6   1 -18      975.65     1000.34     19.38 o 
   7   1 -18      437.93      455.82     17.46 o 
   8   1 -18     1349.27     1342.98     29.47 o 
   9   1 -18     1166.88     1164.00     46.45 o 
  10   1 -18      695.57      735.37     22.42 o 
  11   1 -18      299.41      282.61     20.96 o 
   0   2 -18     1622.33     1637.31     30.81 o 
   1   2 -18      899.23      951.91     27.98 o 
   2   2 -18      225.89      258.78     17.05 o 
   3   2 -18      280.08      286.47     15.84 o 
   4   2 -18      723.36      707.70     16.88 o 
   5   2 -18      750.15      772.71     23.96 o 
   6   2 -18       95.98       98.88     16.84 o 
   7   2 -18     1719.11     1750.84     37.62 o 
   8   2 -18     1701.42     1670.00     25.76 o 
   9   2 -18      511.57      492.96     27.57 o 
  10   2 -18      188.17      202.12     22.86 o 
   0   3 -18      374.06      362.90     29.12 o 
   1   3 -18      566.15      589.09     19.54 o 
   2   3 -18      544.36      572.90     21.38 o 
   3   3 -18     1031.36     1057.88     22.77 o 
   4   3 -18     1308.94     1369.42     40.20 o 
   5   3 -18      358.95      386.98     22.68 o 
   6   3 -18     1017.79     1047.78     37.37 o 
   7   3 -18      631.26      616.80     24.22 o 
   8   3 -18      287.44      297.05     23.02 o 
   0   4 -18      349.14      330.71     33.19 o 
   1   4 -18      763.30      747.03     22.55 o 
   2   4 -18      139.95      145.09     20.72 o 
   3   4 -18     1185.40     1143.27     27.91 o 
   4   4 -18      131.55      174.45     24.26 o 
   5   4 -18      625.44      606.41     26.20 o 
   2   0 -17     3648.88     3671.12     74.19 o 
   4   0 -17      156.11      170.21     20.91 o 
   6   0 -17     1108.66     1169.68     30.06 o 
   8   0 -17      475.04      546.42     24.72 o 
  10   0 -17     1824.56     1800.61    129.07 o 
   1   1 -17      798.15      801.29     17.63 o 
   2   1 -17     2083.28     2080.35     20.47 o 
   3   1 -17     2717.07     2833.43     29.50 o 
   4   1 -17       27.11       29.19     16.21 o 
   5   1 -17     2238.75     2246.04     19.52 o 
   6   1 -17     1524.15     1567.41     18.60 o 
   7   1 -17      855.53      864.21     25.12 o 
   8   1 -17      371.26      378.46     19.46 o 
   9   1 -17      379.56      394.67     17.52 o 
  10   1 -17      994.30     1053.21     26.55 o 
  11   1 -17      205.11      261.81     32.58 o 
   1   2 -17     1425.72     1429.49     18.74 o 
   2   2 -17     1418.78     1413.37     18.52 o 
   3   2 -17      497.96      503.52     16.13 o 
   4   2 -17      126.85      133.26     15.76 o 
   5   2 -17     1897.80     1913.61     21.40 o 
   6   2 -17      950.38     1009.07     25.62 o 
   7   2 -17      865.66      872.56     20.20 o 
   8   2 -17      231.11      225.32     19.90 o 
   9   2 -17      698.54      785.57     21.89 o 
  10   2 -17      474.02      508.14     23.06 o 
   1   3 -17     1690.04     1749.10     25.82 o 
   2   3 -17      850.61      851.98     28.87 o 
   3   3 -17      500.83      526.91     19.34 o 
   4   3 -17      120.74      143.63     20.94 o 
   5   3 -17      578.30      596.58     34.12 o 
   6   3 -17      229.16      232.14     20.47 o 
   7   3 -17      280.86      256.47     20.62 o 
   8   3 -17      139.94      126.82     20.97 o 
   9   3 -17      678.43      646.69     33.55 o 
   1   4 -17      931.96      961.78     22.34 o 
   2   4 -17      174.21      177.33     20.64 o 
   3   4 -17     1168.38     1141.66     26.62 o 
   4   4 -17       62.04       69.72     24.41 o 
   5   4 -17      643.10      677.02     25.73 o 
   6   4 -17       72.31       90.30     23.22 o 
   0   0 -16     4704.17     4675.24     53.84 o 
   2   0 -16      226.06      229.63     21.23 o 
   4   0 -16     4702.13     4709.03    109.00 o 
   6   0 -16      710.46      750.16     24.55 o 
   8   0 -16     1052.15     1059.17     30.70 o 
  10   0 -16     2677.15     2558.56     50.43 o 
  12   0 -16     1440.28     1475.90    112.81 o 
   0   1 -16     5755.91     5816.07     36.46 o 
   1   1 -16      551.65      544.44     16.43 o 
   2   1 -16      611.65      631.73     16.54 o 
   3   1 -16     2402.09     2405.05     20.60 o 
   4   1 -16     3290.40     3391.13     60.36 o 
   5   1 -16      359.01      385.01     15.54 o 
   6   1 -16      458.00      475.50     16.24 o 
   7   1 -16      667.32      680.68     15.49 o 
   8   1 -16     1207.18     1229.50     50.98 o 
   9   1 -16      572.67      589.46     18.63 o 
  10   1 -16      269.35      270.67     20.83 o 
  11   1 -16      444.56      486.41     25.58 o 
   0   2 -16     2852.63     2740.25     77.95 o 
   1   2 -16     1819.96     1824.35     21.89 o 
   2   2 -16     1399.73     1496.92     21.77 o 
   3   2 -16      498.04      502.88     17.28 o 
   4   2 -16     1064.91     1091.06     22.42 o 
   5   2 -16     2084.41     2141.70     31.51 o 
   6   2 -16     2098.15     2111.22     53.36 o 
   7   2 -16     1811.31     1898.54     50.42 o 
   8   2 -16     1440.75     1491.93     52.92 o 
   9   2 -16      675.04      659.98     21.49 o 
  10   2 -16      465.32      469.40     20.32 o 
  11   2 -16       14.92       35.04     23.38 o 
   0   3 -16      292.82      306.84     27.54 o 
   1   3 -16     1029.10     1033.92     19.77 o 
   2   3 -16     2019.81     2002.75     29.49 o 
   3   3 -16      943.98      947.37     23.14 o 
   4   3 -16     2025.66     2105.84     36.73 o 
   5   3 -16      322.28      308.46     17.54 o 
   6   3 -16      826.52      860.46     31.05 o 
   7   3 -16      997.56      991.84     45.25 o 
   8   3 -16      267.94      270.05     21.33 o 
   9   3 -16      284.30      278.29     20.72 o 
   0   4 -16      264.09      304.56     38.18 o 
   1   4 -16      748.51      735.58     23.48 o 
   2   4 -16      280.69      346.72     22.56 o 
   3   4 -16     2025.95     1969.62     43.40 o 
   4   4 -16      128.22      103.51     21.03 o 
   5   4 -16      514.49      525.61     24.72 o 
   6   4 -16      131.32      142.42     24.01 o 
   2   0 -15    13043.65    13535.22    280.71 o 
   4   0 -15     1015.64     1091.09     24.00 o 
   6   0 -15     1602.99     1586.73     28.67 o 
   8   0 -15      348.82      305.64     23.40 o 
  10   0 -15     2090.92     2151.38     43.81 o 
  12   0 -15      904.53      925.28     37.35 o 
   1   1 -15      166.72      159.15     15.40 o 
   2   1 -15     5050.23     5063.07     70.54 o 
   3   1 -15     1222.28     1229.04     32.17 o 
   4   1 -15      101.25      110.42     15.90 o 
   5   1 -15      523.49      558.66     17.19 o 
   6   1 -15     4354.03     4357.96     63.57 o 
   7   1 -15      256.80      307.88     17.81 o 
   8   1 -15      510.32      496.76     17.61 o 
   9   1 -15      120.40      124.04     21.18 o 
  10   1 -15      545.77      578.68     23.03 o 
  11   1 -15       61.47      130.70     20.72 o 
  12   1 -15      143.96      130.12     25.64 o 
   1   2 -15     2744.78     2813.92     21.60 o 
   2   2 -15     1232.47     1202.96     16.52 o 
   3   2 -15       95.35       77.47     14.68 o 
   4   2 -15       63.53       61.38     14.75 o 
   5   2 -15      223.89      247.35     19.04 o 
   6   2 -15     4636.28     4721.94     86.79 o 
   7   2 -15     1202.44     1186.96     24.72 o 
   8   2 -15      480.22      481.61     19.50 o 
   9   2 -15      778.67      781.13     22.59 o 
  10   2 -15      178.19      182.65     21.68 o 
  11   2 -15      169.99      155.42     22.69 o 
   1   3 -15     1214.26     1185.82     18.87 o 
   2   3 -15      763.21      757.59     20.29 o 
   3   3 -15      740.32      762.75     19.38 o 
   4   3 -15      538.46      572.96     18.88 o 
   5   3 -15     1093.23     1126.12     21.11 o 
   6   3 -15      628.09      655.46     20.09 o 
   7   3 -15      109.68      118.70     19.19 o 
   8   3 -15       63.88       20.10     21.64 o 
   9   3 -15      340.16      368.21     22.82 o 
   1   4 -15      448.37      490.75     20.45 o 
   2   4 -15      178.80      209.72     22.29 o 
   3   4 -15     1048.78     1014.29     24.28 o 
   4   4 -15       86.07       83.74     18.32 o 
   5   4 -15     1186.06     1209.20     48.86 o 
   6   4 -15      242.98      270.74     25.68 o 
   7   4 -15        6.48       -4.81     27.28 o 
   0   0 -14      752.32      767.19     29.15 o 
   2   0 -14       59.64       76.01     23.90 o 
   4   0 -14    28368.97    29017.74    140.71 o 
   6   0 -14      798.27      808.81     23.91 o 
   8   0 -14      148.80      134.35     22.59 o 
  10   0 -14      849.63      895.41     27.91 o 
  12   0 -14     2346.24     2546.11    112.79 o 
   0   1 -14    11519.70    11478.51    163.01 o 
   1   1 -14      687.93      746.30     16.95 o 
   2   1 -14     1794.41     1915.24     36.53 o 
   3   1 -14     2952.92     3000.76     33.98 o 
   4   1 -14     1740.35     1786.04     23.27 o 
   5   1 -14      316.78      310.88     15.30 o 
   6   1 -14      324.79      328.08     16.78 o 
   7   1 -14      359.10      361.76     19.28 o 
   8   1 -14     6130.47     6156.23    132.43 o 
   9   1 -14       44.52       69.64     16.31 o 
  10   1 -14      208.18      226.81     19.99 o 
  11   1 -14      876.88      876.05     22.46 o 
  12   1 -14       77.52      126.17     24.74 o 
   0   2 -14     5247.93     5121.33    131.85 o 
   1   2 -14     1154.82     1142.44     17.62 o 
   2   2 -14      347.44      351.03     16.23 o 
   3   2 -14      131.14      137.60     17.66 o 
   4   2 -14     1511.19     1536.27     30.74 o 
   5   2 -14       79.13      101.13     16.48 o 
   6   2 -14      197.50      180.41     19.79 o 
   7   2 -14     2308.16     2322.40     61.69 o 
   8   2 -14     2371.93     2460.43     59.90 o 
   9   2 -14      724.37      702.45     20.70 o 
  10   2 -14       42.79       68.94     24.98 o 
  11   2 -14       95.30      106.52     23.45 o 
   0   3 -14      325.99      346.68     32.43 o 
   1   3 -14      970.44      958.55     17.87 o 
   2   3 -14      708.03      703.23     28.77 o 
   3   3 -14      736.25      756.98     21.05 o 
   4   3 -14     6387.04     6369.46    129.76 o 
   5   3 -14      314.20      307.51     18.51 o 
   6   3 -14       57.27      130.04     29.86 o 
   7   3 -14      462.08      467.14     23.42 o 
   8   3 -14      207.79      216.53     20.75 o 
   9   3 -14      143.74      143.04     27.63 o 
  10   3 -14       16.12       36.49     27.31 o 
   0   4 -14      650.32      686.38     27.37 o 
   1   4 -14      403.33      358.61     25.24 o 
   2   4 -14      198.25      243.30     19.43 o 
   3   4 -14     1881.10     1885.87     67.18 o 
   4   4 -14       34.78       59.94     22.69 o 
   5   4 -14      813.00      782.97     24.97 o 
   6   4 -14       26.58       56.76     25.79 o 
   7   4 -14        5.54        8.80     26.94 o 
   0   5 -14      153.26      211.78     36.27 o 
   1   5 -14      983.46      979.53     33.72 o 
   2   5 -14      297.55      317.38     23.27 o 
   2   0 -13     5715.02     5544.56     70.84 o 
   4   0 -13     1272.77     1274.46     25.16 o 
   6   0 -13     3418.56     3472.40     32.99 o 
   8   0 -13       26.76       45.82     21.79 o 
  10   0 -13     2294.89     2440.36     64.05 o 
  12   0 -13      949.04      959.70     30.77 o 
   1   1 -13     1546.14     1616.10     19.34 o 
   2   1 -13     5983.21     5985.75     70.24 o 
   3   1 -13     1389.42     1397.51     23.71 o 
   4   1 -13       31.46       41.14     15.53 o 
   5   1 -13     1676.85     1685.21     19.79 o 
   6   1 -13     4127.99     4248.71     67.24 o 
   7   1 -13      275.95      324.05     29.49 o 
   8   1 -13      585.32      593.61     16.93 o 
   9   1 -13        6.98       18.37     17.95 o 
  10   1 -13      535.20      583.51     27.95 o 
  11   1 -13      125.16      115.33     19.97 o 
  12   1 -13       30.87       44.61     21.55 o 
   1   2 -13     1937.85     1910.88     19.63 o 
   2   2 -13     2471.73     2446.43     31.99 o 
   3   2 -13      211.23      245.85     14.82 o 
   4   2 -13      439.77      468.19     16.83 o 
   5   2 -13      469.18      455.47     18.96 o 
   6   2 -13     3379.74     3418.79     48.21 o 
   7   2 -13      664.78      695.89     20.87 o 
   8   2 -13      338.82      370.55     21.52 o 
   9   2 -13     1372.31     1403.45     33.17 o 
  10   2 -13      448.91      456.39     21.82 o 
  11   2 -13       79.50       81.31     30.17 o 
   1   3 -13      943.16      944.48     27.25 o 
   2   3 -13      513.58      488.55     19.90 o 
   3   3 -13      154.09      182.91     18.92 o 
   4   3 -13      398.95      403.34     18.45 o 
   5   3 -13      472.25      499.57     20.04 o 
   6   3 -13     1398.27     1375.84     45.46 o 
   7   3 -13      570.41      558.54     27.01 o 
   8   3 -13      529.50      530.34     28.15 o 
   9   3 -13      898.73      855.24     43.51 o 
  10   3 -13     1035.28     1097.75    114.02 o 
   1   4 -13      273.50      271.75     19.34 o 
   2   4 -13       66.89       97.97     19.21 o 
   3   4 -13      914.95      948.86     35.38 o 
   4   4 -13      153.05      187.78     19.88 o 
   5   4 -13     2048.70     2064.32     40.73 o 
   6   4 -13      391.59      387.77     20.69 o 
   7   4 -13       33.58       30.22     21.41 o 
   8   4 -13        3.58       16.04     33.61 o 
   1   5 -13     1671.64     1673.07     56.77 o 
   2   5 -13       22.55       35.69     20.38 o 
   3   5 -13      189.41      208.86     19.24 o 
   0   0 -12      454.62      464.40     27.06 o 
   2   0 -12       91.00       78.42     16.86 o 
   4   0 -12    17930.23    18322.73    394.76 o 
   6   0 -12      126.49      145.01     25.07 o 
   8   0 -12      349.43      356.12     22.64 o 
  10   0 -12      643.93      619.67     31.50 o 
  12   0 -12     2270.01     2421.72     52.53 o 
   0   1 -12     3813.10     3552.91     36.55 o 
   1   1 -12      628.50      685.26     15.61 o 
   2   1 -12     1436.28     1616.84     31.21 o 
   3   1 -12     3490.11     3558.20     51.87 o 
   4   1 -12     3334.28     3373.67     43.93 o 
   5   1 -12      764.44      783.34     17.68 o 
   6   1 -12      363.81      377.07     15.70 o 
   7   1 -12      654.65      666.32     20.27 o 
   8   1 -12     4198.69     4251.36    110.02 o 
   9   1 -12       32.51       42.89     19.68 o 
  10   1 -12      131.78      165.27     18.94 o 
  11   1 -12     1870.04     1892.32     57.64 o 
  12   1 -12      326.70      327.89     29.24 o 
   0   2 -12    11720.15    11401.02    240.78 o 
   1   2 -12     2765.92     2701.95     28.07 o 
   2   2 -12       47.02       65.41     15.29 o 
   3   2 -12       43.45       54.46     14.20 o 
   4   2 -12       43.86       69.64     15.55 o 
   5   2 -12       51.98       61.64     16.10 o 
   6   2 -12      168.92      165.52     15.42 o 
   7   2 -12     3869.47     3974.26     74.71 o 
   8   2 -12     4179.66     4289.99     89.77 o 
   9   2 -12      319.37      312.42     17.57 o 
  10   2 -12      137.74      136.13     20.16 o 
  11   2 -12      101.58      146.17     34.49 o 
  12   2 -12       88.63       81.02     24.61 o 
   0   3 -12        2.31       -4.02     17.82 o 
   1   3 -12     1347.59     1348.58     37.45 o 
   2   3 -12      770.54      760.67     18.63 o 
   3   3 -12     1182.10     1181.01     19.65 o 
   4   3 -12     5288.71     5315.11    118.83 o 
   5   3 -12      373.44      357.97     34.45 o 
   6   3 -12      277.86      336.21     28.01 o 
   7   3 -12      875.00      866.43     33.88 o 
   8   3 -12      399.85      418.96     24.59 o 
   9   3 -12      304.37      310.38     20.34 o 
  10   3 -12      210.60      227.71     26.82 o 
   0   4 -12      740.72      749.79     47.20 o 
   1   4 -12      280.25      281.07     19.41 o 
   2   4 -12       51.93       48.06     19.12 o 
   3   4 -12     2361.54     2376.72     55.50 o 
   4   4 -12       26.77       28.53     21.44 o 
   5   4 -12     1337.83     1335.98     55.07 o 
   6   4 -12      177.99      150.93     22.75 o 
   7   4 -12       22.20       32.19     23.88 o 
   8   4 -12      579.04      542.18     61.76 o 
   0   5 -12       44.53       48.40     28.14 o 
   1   5 -12      888.68      921.67     33.63 o 
   2   5 -12       31.78       23.96     24.58 o 
   3   5 -12       45.23       55.08     27.42 o 
   4   5 -12      288.60      281.23     24.57 o 
   2   0 -11     6072.86     6044.46    125.38 o 
   4   0 -11      317.94      326.44     24.38 o 
   6   0 -11     2841.05     2815.86     33.87 o 
   8   0 -11       44.02       72.32     20.94 o 
  10   0 -11     3085.79     3065.53     54.73 o 
  12   0 -11     1058.36     1144.46     52.64 o 
   1   1 -11      650.21      715.75     17.24 o 
   2   1 -11     4802.02     4837.54     80.40 o 
   3   1 -11     2369.13     2489.63     32.13 o 
   4   1 -11      184.12      205.36     14.24 o 
   5   1 -11     1966.86     2003.33     27.50 o 
   6   1 -11     3911.51     3869.59     73.03 o 
   7   1 -11      160.33      166.15     15.01 o 
   8   1 -11      616.72      642.52     18.43 o 
   9   1 -11       22.86       75.11     17.17 o 
  10   1 -11     1022.49     1108.84     23.20 o 
  11   1 -11      241.63      228.10     19.86 o 
  12   1 -11      150.18      150.95     23.81 o 
  13   1 -11      392.82      386.32     23.88 o 
   1   2 -11     6890.19     7031.67     76.00 o 
   2   2 -11     3552.03     3544.60     36.63 o 
   3   2 -11      573.83      584.26     25.87 o 
   4   2 -11      223.73      251.68     15.90 o 
   5   2 -11      560.04      581.19     17.28 o 
   6   2 -11     1649.35     1650.61     28.79 o 
   7   2 -11     1141.09     1174.08     30.50 o 
   8   2 -11      578.56      538.49     19.54 o 
   9   2 -11     1634.93     1602.00     61.33 o 
  10   2 -11      467.07      505.51     29.52 o 
  11   2 -11       64.23       56.14     23.59 o 
  12   2 -11      131.56      136.79     23.46 o 
   1   3 -11     1158.88     1183.93     19.53 o 
   2   3 -11     1969.59     1925.87     33.77 o 
   3   3 -11     1592.81     1582.48     20.61 o 
   4   3 -11     1425.88     1500.89     23.38 o 
   5   3 -11     2269.53     2256.56     70.83 o 
   6   3 -11      201.70      230.44     29.58 o 
   7   3 -11      455.86      457.21     21.07 o 
   8   3 -11      346.18      351.81     32.09 o 
   9   3 -11      883.34      902.79     60.82 o 
  10   3 -11      897.01      842.91     68.14 o 
   1   4 -11      563.04      556.81     19.78 o 
   2   4 -11      317.99      334.78     26.85 o 
   3   4 -11     2352.13     2320.10     42.50 o 
   4   4 -11       67.63       68.00     19.58 o 
   5   4 -11     2801.77     2803.02     49.34 o 
   6   4 -11      103.74      147.42     23.10 o 
   7   4 -11       13.27       10.42     28.01 o 
   8   4 -11      227.33      198.34     28.12 o 
   1   5 -11     1087.45     1101.10     47.37 o 
   2   5 -11       14.60       34.87     21.41 o 
   3   5 -11       52.85       60.06     22.21 o 
   4   5 -11       37.41       48.51     28.32 o 
   0   0 -10      298.98      312.41     35.29 o 
   2   0 -10     1284.88     1243.40     27.64 o 
   4   0 -10    20859.19    19492.71    381.08 o 
   6   0 -10      542.61      529.18     25.71 o 
   8   0 -10      177.02      180.89     32.51 o 
  10   0 -10     1017.67     1042.43     34.78 o 
  12   0 -10     3103.52     3212.93     88.37 o 
   0   1 -10    29477.73    29910.93    615.50 o 
   1   1 -10     1528.48     1682.21     21.17 o 
   2   1 -10      461.86      485.99     16.21 o 
   3   1 -10     3480.53     3571.30     47.18 o 
   4   1 -10      304.64      282.78     14.53 o 
   5   1 -10     1078.37      998.17     21.99 o 
   6   1 -10      235.95      236.72     17.60 o 
   7   1 -10      292.00      278.68     15.25 o 
   8   1 -10     4561.66     4591.27     60.25 o 
   9   1 -10      903.28      925.27     39.91 o 
  10   1 -10      402.33      435.87     19.56 o 
  11   1 -10     1765.02     1740.90     50.41 o 
  12   1 -10      170.19      177.30     23.61 o 
  13   1 -10      278.02      286.26     22.86 o 
   0   2 -10     9346.96     9274.81     99.14 o 
   1   2 -10     6785.02     6966.62     54.95 o 
   2   2 -10     2393.78     2570.76     32.07 o 
   3   2 -10      386.39      394.86     17.62 o 
   4   2 -10      617.56      610.41     17.40 o 
   5   2 -10     1768.97     1738.87     37.42 o 
   6   2 -10      730.69      706.73     26.31 o 
   7   2 -10     1929.71     1952.24     39.72 o 
   8   2 -10     1440.64     1457.19     31.57 o 
   9   2 -10      160.40      152.43     19.08 o 
  10   2 -10      374.28      357.27     25.89 o 
  11   2 -10      144.75      146.68     22.13 o 
  12   2 -10      314.34      285.58     22.95 o 
   0   3 -10       13.87      104.09     27.35 o 
   1   3 -10     1214.19     1197.29     32.07 o 
   2   3 -10     1701.55     1668.02     39.40 o 
   3   3 -10     1299.18     1299.81     21.62 o 
   4   3 -10     2886.72     2989.55     42.81 o 
   5   3 -10     1107.89     1147.78     31.78 o 
   6   3 -10     1370.64     1335.10     32.36 o 
   7   3 -10     3068.41     3070.75     54.65 o 
   8   3 -10      115.92      121.55     24.74 o 
   9   3 -10      125.91      109.50     28.25 o 
  10   3 -10      501.48      515.47     24.51 o 
  11   3 -10      303.49      361.12     49.78 o 
   0   4 -10     1454.73     1487.25     74.12 o 
   1   4 -10      360.23      371.80     20.91 o 
   2   4 -10      350.88      370.62     21.90 o 
   3   4 -10     3091.37     3146.98     48.53 o 
   4   4 -10       47.22       64.73     19.27 o 
   5   4 -10     1123.07     1138.15     23.97 o 
   6   4 -10      231.17      246.11     22.34 o 
   7   4 -10      816.46      801.16     62.91 o 
   8   4 -10      214.33      240.24     36.49 o 
   9   4 -10       55.50       51.77     35.20 o 
   0   5 -10      401.98      427.00     72.24 o 
   1   5 -10      729.67      700.63     23.09 o 
   2   5 -10      144.15      128.66     25.09 o 
   3   5 -10      371.77      368.90     21.29 o 
   4   5 -10      273.41      238.74     24.47 o 
   5   5 -10      254.78      263.03     31.35 o 
   2   0  -9     6928.61     7148.11     48.94 o 
   4   0  -9     1014.43     1110.58     24.14 o 
   6   0  -9     4322.77     4252.84     37.95 o 
   8   0  -9      204.77      231.69     21.61 o 
  10   0  -9     3017.93     3150.11     90.75 o 
  12   0  -9      860.53      848.52     29.79 o 
   1   1  -9      903.72      932.99     17.68 o 
   2   1  -9     3960.85     3876.71     50.25 o 
   3   1  -9     1667.41     1682.95     20.50 o 
   4   1  -9      182.79      192.99     17.05 o 
   5   1  -9      831.70      817.18     17.74 o 
   6   1  -9     4170.48     4147.45     55.15 o 
   7   1  -9      120.49      126.24     16.04 o 
   8   1  -9      662.54      672.77     18.37 o 
   9   1  -9      202.61      235.10     19.53 o 
  10   1  -9     1890.15     1991.59     50.78 o 
  11   1  -9      247.28      264.98     19.92 o 
  12   1  -9      188.09      202.94     21.13 o 
  13   1  -9      417.98      366.23     21.26 o 
   1   2  -9     4857.88     4929.64     39.89 o 
   2   2  -9     5254.87     5266.18     69.19 o 
   3   2  -9       69.77       71.60     13.50 o 
   4   2  -9       22.43       22.68     16.88 o 
   5   2  -9      734.99      745.14     17.93 o 
   6   2  -9      782.07      756.52     18.93 o 
   7   2  -9      614.64      613.93     20.35 o 
   8   2  -9      399.68      383.26     18.97 o 
   9   2  -9      983.76      998.63     36.59 o 
  10   2  -9     1122.96     1165.12     59.96 o 
  11   2  -9       95.82       75.95     22.66 o 
  12   2  -9      244.99      220.90     25.87 o 
   1   3  -9     1551.33     1503.99     37.16 o 
   2   3  -9     3609.59     3602.38     52.56 o 
   3   3  -9     1541.48     1495.56     35.84 o 
   4   3  -9       51.90       54.84     16.24 o 
   5   3  -9     2022.31     2027.66     35.78 o 
   6   3  -9      713.26      700.34     18.79 o 
   7   3  -9      272.61      282.21     24.18 o 
   8   3  -9       91.86       85.77     27.16 o 
   9   3  -9      698.32      713.14     27.00 o 
  10   3  -9      706.32      710.09     33.93 o 
  11   3  -9       29.13       67.89     35.06 o 
   1   4  -9       82.03       96.41     17.89 o 
   2   4  -9      569.42      552.15     20.07 o 
   3   4  -9     2786.27     2895.98     35.80 o 
   4   4  -9       24.04       40.46     17.56 o 
   5   4  -9     2385.48     2459.01     28.54 o 
   6   4  -9        2.91      -37.26     47.91 o 
   7   4  -9      231.58      251.72     27.76 o 
   8   4  -9      164.51      151.04     23.97 o 
   9   4  -9      602.75      652.22     95.41 o 
   1   5  -9      578.75      633.00     24.98 o 
   2   5  -9      111.25      150.41     25.00 o 
   3   5  -9      263.35      270.08     27.11 o 
   4   5  -9       71.58       76.20     26.99 o 
   5   5  -9      489.34      507.86     61.03 o 
   0   0  -8     3524.72     3616.71     52.33 o 
   2   0  -8    14521.75    15282.69    558.07 o 
   4   0  -8     8386.84     8101.45    155.47 o 
   6   0  -8     7825.47     8170.20     49.51 o 
   8   0  -8     2038.93     1965.24     28.87 o 
  10   0  -8     1955.20     1919.77     52.12 o 
  12   0  -8     1953.12     2034.22     59.51 o 
   0   1  -8     7549.51     7632.48     50.71 o 
   1   1  -8     1577.60     1629.31     21.68 o 
   2   1  -8      704.29      671.66     17.08 o 
   3   1  -8     2582.02     2652.20     43.88 o 
   4   1  -8     5951.11     5798.90    122.29 o 
   5   1  -8     1553.26     1552.39     20.10 o 
   6   1  -8     1606.26     1545.39     21.30 o 
   7   1  -8      469.94      495.61     17.12 o 
   8   1  -8     2600.81     2670.00     29.40 o 
   9   1  -8     1335.48     1412.81     26.30 o 
  10   1  -8     1175.15     1119.83     71.88 o 
  11   1  -8     1351.86     1417.42     24.40 o 
  12   1  -8     1137.64     1158.89     29.16 o 
  13   1  -8      422.20      462.71     25.01 o 
   0   2  -8    16886.55    17213.40     71.10 o 
   1   2  -8     2701.61     2676.43     30.90 o 
   2   2  -8      213.51      222.03     15.18 o 
   3   2  -8      495.59      475.97     16.60 o 
   4   2  -8      380.24      366.79     15.03 o 
   5   2  -8     1070.20     1077.63     22.07 o 
   6   2  -8      533.37      529.19     17.19 o 
   7   2  -8     2382.73     2413.29     71.62 o 
   8   2  -8     3327.58     3413.43     82.50 o 
   9   2  -8      983.78      914.56     28.31 o 
  10   2  -8      437.96      419.38     20.62 o 
  11   2  -8      190.59      194.46     21.49 o 
  12   2  -8      437.60      441.81     27.86 o 
   0   3  -8      677.37      679.94     26.87 o 
   1   3  -8      722.39      707.71     19.43 o 
   2   3  -8     2152.83     2070.05     54.42 o 
   3   3  -8     1039.45     1013.14     28.21 o 
   4   3  -8     2548.25     2582.99     50.86 o 
   5   3  -8      820.60      830.01     20.22 o 
   6   3  -8     2677.03     2667.73     50.54 o 
   7   3  -8     1360.32     1389.61     28.97 o 
   8   3  -8       57.71      178.60     28.59 o 
   9   3  -8      204.20      218.90     30.70 o 
  10   3  -8      964.48      907.90     34.08 o 
  11   3  -8      469.26      476.22     29.54 o 
   0   4  -8      453.45      504.97     29.42 o 
   1   4  -8      412.10      449.65     20.69 o 
   2   4  -8      565.06      565.98     19.95 o 
   3   4  -8     2599.00     2626.44     24.31 o 
   4   4  -8      131.47      120.47     22.89 o 
   5   4  -8     1641.56     1724.48     26.91 o 
   6   4  -8      152.88      205.89     64.34 o 
   7   4  -8      655.24      648.81     32.19 o 
   8   4  -8      375.79      360.49     49.60 o 
   9   4  -8     1471.59     1366.21     83.46 o 
   0   5  -8       76.44       74.31     33.40 o 
   1   5  -8      839.22      818.84     27.49 o 
   2   5  -8      187.85      184.55     25.03 o 
   3   5  -8      568.46      598.86     24.48 o 
   4   5  -8       79.42       97.15     27.13 o 
   5   5  -8      544.93      502.11     26.92 o 
   2   0  -7     4508.81     4476.02    123.97 o 
   4   0  -7     1695.61     1795.02     28.86 o 
   6   0  -7    13076.18    13819.75     63.59 o 
   8   0  -7      532.80      522.94     26.87 o 
  10   0  -7     3053.62     2913.52     44.72 o 
  12   0  -7      602.52      630.59     33.19 o 
   1   1  -7     4898.24     4902.60     67.01 o 
   2   1  -7    10512.98    10619.76    135.75 o 
   3   1  -7     2112.00     2121.11     29.50 o 
   4   1  -7      172.83      186.60     17.35 o 
   5   1  -7     2365.59     2377.66     23.96 o 
   6   1  -7     6382.71     6502.76     47.22 o 
   7   1  -7      788.20      807.58     19.52 o 
   8   1  -7      961.09     1011.27     18.29 o 
   9   1  -7      267.41      277.98     17.78 o 
  10   1  -7     1795.18     1873.05     29.30 o 
  11   1  -7      192.85      175.62     19.33 o 
  12   1  -7      312.36      295.10     21.62 o 
  13   1  -7      326.49      321.63     25.03 o 
   1   2  -7     2385.93     2319.73     29.35 o 
   2   2  -7     6654.98     6632.84     63.46 o 
   3   2  -7     3297.54     3239.23     50.74 o 
   4   2  -7      704.68      713.39     20.19 o 
   5   2  -7     1203.56     1186.49     39.37 o 
   6   2  -7     1501.72     1460.09     34.22 o 
   7   2  -7     1160.69     1158.53     20.96 o 
   8   2  -7      954.61      964.03     26.38 o 
   9   2  -7     1571.13     1563.67     27.02 o 
  10   2  -7     1340.08     1339.96     39.72 o 
  11   2  -7      273.57      267.38     19.16 o 
  12   2  -7      229.84      239.60     30.99 o 
   1   3  -7      830.81      804.32     26.45 o 
   2   3  -7     1746.96     1764.83     44.04 o 
   3   3  -7      561.22      537.95     17.91 o 
   4   3  -7      521.61      542.61     21.50 o 
   5   3  -7      954.69      962.51     19.55 o 
   6   3  -7      538.26      560.35     37.28 o 
   7   3  -7      511.21      483.71     36.27 o 
   8   3  -7       26.38      127.25     28.43 o 
   9   3  -7      951.82      942.45     27.67 o 
  10   3  -7      856.74      900.79    121.73 o 
  11   3  -7       89.69       78.29     33.98 o 
   1   4  -7      709.06      703.40     21.49 o 
   2   4  -7      261.35      256.05     18.45 o 
   3   4  -7      848.86      889.07     23.19 o 
   4   4  -7      208.22      226.06     22.74 o 
   5   4  -7     1952.34     1925.97     78.27 o 
   6   4  -7       84.51      100.49     21.61 o 
   7   4  -7      521.67      544.98     84.74 o 
   8   4  -7       95.76       11.70     32.89 o 
   9   4  -7      800.83      802.22     27.07 o 
   1   5  -7     1593.94     1609.52     30.83 o 
   2   5  -7       36.29       47.93     19.35 o 
   3   5  -7      841.75      823.86     23.74 o 
   4   5  -7        8.02      -23.81     23.81 o 
   5   5  -7      731.22      702.27     37.01 o 
   6   5  -7       21.91       16.28     70.55 o 
   0   0  -6     6498.46     6936.99     82.74 o 
   2   0  -6     5381.73     5738.03    217.70 o 
   4   0  -6    29041.69    29295.76    781.04 o 
   6   0  -6     2990.38     2869.89     33.05 o 
   8   0  -6     2964.60     2991.99     77.73 o 
  10   0  -6      718.63      672.62     25.43 o 
  12   0  -6      877.23      889.10     26.00 o 
   0   1  -6    12835.86    12725.20    129.38 o 
   1   1  -6     6873.75     6969.62     71.32 o 
   2   1  -6      345.35      364.82     17.81 o 
   3   1  -6      823.51      846.15     20.01 o 
   4   1  -6     7141.94     7208.11     70.09 o 
   5   1  -6     2468.48     2476.30     24.36 o 
   6   1  -6      934.15      925.54     18.48 o 
   7   1  -6      146.19      160.49     17.40 o 
   8   1  -6     7014.11     7018.48    112.32 o 
   9   1  -6      556.70      580.97     20.66 o 
  10   1  -6      614.81      610.47     21.34 o 
  11   1  -6      219.51      237.75     18.92 o 
  12   1  -6      521.28      536.17     23.37 o 
  13   1  -6      819.79      813.69     26.93 o 
   0   2  -6     3007.95     2901.17     33.95 o 
   1   2  -6      902.03      852.74     19.03 o 
   2   2  -6      677.00      667.57     18.81 o 
   3   2  -6     3430.61     3493.88     52.63 o 
   4   2  -6     8887.10     8940.70    147.71 o 
   5   2  -6      611.27      626.00     18.94 o 
   6   2  -6      388.52      393.88     20.36 o 
   7   2  -6      314.47      292.87     20.68 o 
   8   2  -6     1403.44     1354.84     27.23 o 
   9   2  -6     1920.73     1920.90     57.74 o 
  10   2  -6      987.60      941.77     36.35 o 
  11   2  -6      756.29      766.62     30.29 o 
  12   2  -6      987.30      970.73     25.19 o 
  13   2  -6      647.75      481.06     59.96 o 
   0   3  -6     4489.76     4493.64    125.41 o 
   1   3  -6     1802.66     1789.23     22.97 o 
   2   3  -6     5637.87     5541.01     74.41 o 
   3   3  -6     1634.79     1629.68     24.10 o 
   4   3  -6     1192.16     1207.78     27.63 o 
   5   3  -6      382.53      370.88     19.39 o 
   6   3  -6     3004.66     2968.11     33.83 o 
   7   3  -6      895.62      910.09     34.61 o 
   8   3  -6      225.92      200.22     42.66 o 
   9   3  -6      130.14      111.12     30.03 o 
  10   3  -6      686.98      673.59     23.68 o 
  11   3  -6      494.56      542.24     67.24 o 
   0   4  -6      624.83      660.92     35.92 o 
   1   4  -6     1072.80     1070.94     20.72 o 
   2   4  -6      858.39      827.30     21.85 o 
   3   4  -6      808.32      785.95     21.78 o 
   4   4  -6      280.39      277.10     18.97 o 
   5   4  -6     1236.49     1240.87     71.77 o 
   6   4  -6      131.29      156.97     26.70 o 
   7   4  -6     1234.56     1270.64     71.48 o 
   8   4  -6       83.67      107.99     26.74 o 
   9   4  -6     1197.74     1194.49     44.29 o 
   0   5  -6      443.74      434.94     49.49 o 
   1   5  -6      440.31      464.88     24.25 o 
   2   5  -6      483.94      532.64     24.22 o 
   3   5  -6      994.46     1043.71     27.90 o 
   4   5  -6        7.17        2.07     28.24 o 
   5   5  -6      344.11      384.36     37.19 o 
   6   5  -6      203.02      224.43     29.96 o 
   2   0  -5    19115.07    19028.23    491.29 o 
   4   0  -5     4719.92     5050.85     87.12 o 
   6   0  -5     9516.80     9267.57    348.51 o 
   8   0  -5     2265.94     2367.62     34.28 o 
  10   0  -5     2307.92     2244.62     35.03 o 
  12   0  -5      145.56      141.12     31.14 o 
  14   0  -5      976.56     1130.58     38.42 o 
   1   1  -5     8863.90     9062.41     45.28 o 
   2   1  -5    13934.91    14022.98    136.92 o 
   3   1  -5     2619.02     2648.96     25.72 o 
   4   1  -5     1064.58     1047.39     21.42 o 
   5   1  -5      432.97      466.28     16.90 o 
   6   1  -5     7487.83     7739.81    156.80 o 
   7   1  -5      473.17      466.45     15.54 o 
   8   1  -5      285.27      300.66     27.09 o 
   9   1  -5      894.40      915.59     21.95 o 
  10   1  -5     1090.83     1125.37     25.13 o 
  11   1  -5        7.06       10.15     20.80 o 
  12   1  -5      554.10      557.15     23.65 o 
  13   1  -5       70.54       71.75     19.83 o 
   1   2  -5     2088.86     2078.38     25.82 o 
   2   2  -5     3622.02     3535.72     54.26 o 
   3   2  -5     2875.34     2831.84     42.14 o 
   4   2  -5     1930.81     2044.26     33.91 o 
   5   2  -5     1247.03     1212.54     31.79 o 
   6   2  -5     4655.80     4753.51     79.42 o 
   7   2  -5      445.84      427.02     20.62 o 
   8   2  -5      430.32      399.59     17.23 o 
   9   2  -5      812.96      804.82     26.30 o 
  10   2  -5      557.14      586.47     26.86 o 
  11   2  -5      294.51      288.94     19.61 o 
  12   2  -5      263.33      248.82     26.30 o 
  13   2  -5      644.06      603.54     81.42 o 
   1   3  -5     1978.33     1914.70     31.26 o 
   2   3  -5      740.63      716.42     20.30 o 
   3   3  -5     1408.75     1398.28     24.14 o 
   4   3  -5       44.73       34.36     18.14 o 
   5   3  -5     2057.10     1991.53     25.09 o 
   6   3  -5     2149.76     2129.53     43.63 o 
   7   3  -5      417.84      401.21     23.02 o 
   8   3  -5      458.69      431.58     29.37 o 
   9   3  -5     1142.80     1163.75     27.53 o 
  10   3  -5      478.30      501.61     47.67 o 
  11   3  -5      123.98      131.55     24.17 o 
   1   4  -5     2219.04     2240.92     44.36 o 
   2   4  -5      215.07      225.39     20.74 o 
   3   4  -5      228.71      238.50     21.09 o 
   4   4  -5       98.18      103.20     23.55 o 
   5   4  -5     1656.67     1564.91     33.04 o 
   6   4  -5      343.32      286.65     26.15 o 
   7   4  -5      373.48      403.09     36.96 o 
   8   4  -5       53.11       32.05     27.23 o 
   9   4  -5      974.97      945.09     36.57 o 
   1   5  -5     1093.88     1078.28     37.25 o 
   2   5  -5        6.29       18.34     20.38 o 
   3   5  -5      356.94      343.94     29.95 o 
   4   5  -5       43.26       60.37     28.14 o 
   5   5  -5     1003.08      975.69     37.30 o 
   6   5  -5       92.05       74.17     29.23 o 
   0   0  -4    14894.55    15676.63    142.84 o 
   2   0  -4    10668.32    11340.46    293.73 o 
   4   0  -4      349.26      388.16     21.94 o 
   6   0  -4     3727.71     3666.29     64.66 o 
   8   0  -4    16394.57    16694.83     72.31 o 
  10   0  -4     4315.75     4371.76     39.09 o 
  12   0  -4       15.79       80.32     30.71 o 
  14   0  -4     1226.53     1300.86     59.46 o 
   0   1  -4     1479.16     1612.69     33.51 o 
   1   1  -4    10541.52    10572.94    119.72 o 
   2   1  -4     7348.54     7673.60     53.53 o 
   3   1  -4     4087.80     4244.80     73.68 o 
   4   1  -4    21412.77    21193.84    140.90 o 
   5   1  -4      863.91      893.92     21.05 o 
   6   1  -4     2059.51     2137.24     22.67 o 
   7   1  -4     2613.18     2546.77     35.04 o 
   8   1  -4      500.74      539.36     16.11 o 
   9   1  -4      827.03      808.67     21.11 o 
  10   1  -4      470.13      469.10     22.40 o 
  11   1  -4      198.89      211.72     18.92 o 
  12   1  -4     1332.02     1332.03     23.44 o 
  13   1  -4      388.73      386.73     22.29 o 
   0   2  -4     2181.40     2121.24     60.93 o 
   1   2  -4     2299.77     2251.33     29.38 o 
   2   2  -4     1364.42     1391.57     24.90 o 
   3   2  -4     6234.83     6260.64     88.70 o 
   4   2  -4     5739.72     5559.44    113.80 o 
   5   2  -4     3800.05     3756.06     33.63 o 
   6   2  -4     2135.81     2124.46     26.70 o 
   7   2  -4      230.72      199.92     18.59 o 
   8   2  -4      429.59      436.38     19.55 o 
   9   2  -4     1194.10     1177.29     20.74 o 
  10   2  -4      468.13      447.70     24.02 o 
  11   2  -4     1365.01     1390.96     27.12 o 
  12   2  -4      526.67      524.34     27.22 o 
  13   2  -4      642.56      564.64     67.63 o 
   0   3  -4     3644.41     3517.74     31.59 o 
   1   3  -4     1608.12     1611.60     18.55 o 
   2   3  -4     5514.29     5478.58     72.55 o 
   3   3  -4     2956.46     2812.36     47.61 o 
   4   3  -4      186.71      205.92     18.43 o 
   5   3  -4      773.44      786.52     23.10 o 
   6   3  -4      936.99      949.14     36.01 o 
   7   3  -4     1073.29     1026.94     22.77 o 
   8   3  -4     1523.33     1509.56     56.71 o 
   9   3  -4      267.84      274.79     51.73 o 
  10   3  -4      383.63      370.25     31.99 o 
  11   3  -4     1224.52     1168.54     27.31 o 
   0   4  -4      110.79      123.00     22.80 o 
   1   4  -4     3259.30     3309.27     48.01 o 
   2   4  -4      258.40      242.88     20.86 o 
   3   4  -4      617.25      639.24     22.11 o 
   4   4  -4      541.59      553.23     25.69 o 
   5   4  -4     1436.38     1379.10     32.02 o 
   6   4  -4      332.66      376.84     30.89 o 
   7   4  -4     1937.19     1989.29     48.65 o 
   8   4  -4       16.04      -42.90     52.13 o 
   9   4  -4      963.21      951.10     36.74 o 
   0   5  -4      361.33      365.54     32.51 o 
   1   5  -4      961.06      982.42     25.51 o 
   2   5  -4      983.60      983.42     24.29 o 
   3   5  -4     1348.63     1361.49     29.93 o 
   4   5  -4      207.96      207.46     29.19 o 
   5   5  -4      772.06      782.45     30.92 o 
   6   5  -4      170.11      165.85     29.70 o 
   2   0  -3     5587.69     5524.28    208.77 o 
   4   0  -3      252.13      247.71     24.48 o 
   6   0  -3     2811.91     2604.01     35.01 o 
   8   0  -3     1551.06     1573.63     31.27 o 
  10   0  -3      513.86      495.61     24.85 o 
  12   0  -3      318.18      273.00     31.60 o 
  14   0  -3     2648.49     2545.41     76.38 o 
   1   1  -3     3897.32     3913.66     62.77 o 
   2   1  -3     1525.57     1503.02     25.51 o 
   3   1  -3    11133.39    11434.91     51.81 o 
   4   1  -3      499.82      542.40     18.19 o 
   5   1  -3      722.87      697.81     19.65 o 
   6   1  -3     2283.36     2122.37     31.08 o 
   7   1  -3     2616.23     2618.99     36.75 o 
   8   1  -3      293.56      315.65     18.38 o 
   9   1  -3     1405.72     1447.07     47.72 o 
  10   1  -3     1951.05     1970.46     24.47 o 
  11   1  -3      302.97      301.94     21.41 o 
  12   1  -3      410.06      384.52     21.42 o 
  13   1  -3      246.94      247.42     24.19 o 
   1   2  -3     1997.49     1930.58     31.09 o 
   2   2  -3     1804.55     1627.01     21.78 o 
   3   2  -3     2436.16     2215.04     36.83 o 
   4   2  -3      109.08      187.40     41.75 o 
   5   2  -3     5806.89     5552.42     72.31 o 
   6   2  -3     2833.31     2765.92     46.64 o 
   7   2  -3      271.89      310.29     22.64 o 
   8   2  -3       16.81       15.92     18.82 o 
   9   2  -3      862.20      868.86     27.23 o 
  10   2  -3     1617.59     1579.17     47.38 o 
  11   2  -3      425.11      421.77     25.92 o 
  12   2  -3      376.69      372.82     24.29 o 
  13   2  -3      425.92      422.20     53.04 o 
   1   3  -3     3366.55     3250.76     33.80 o 
   2   3  -3      858.28      814.03     21.54 o 
   3   3  -3      842.39      795.35     19.89 o 
   4   3  -3       90.31       81.89     19.30 o 
   5   3  -3     1410.49     1385.14     44.35 o 
   6   3  -3     2199.31     2234.67     49.78 o 
   7   3  -3      376.69      381.78     28.08 o 
   8   3  -3      266.35      280.91     28.41 o 
   9   3  -3     1006.41     1057.57     38.88 o 
  10   3  -3       40.16       82.59     47.90 o 
  11   3  -3       94.59      113.73     34.83 o 
  12   3  -3       80.55       41.92     51.26 o 
   1   4  -3     3997.72     3961.95     37.68 o 
   2   4  -3      128.87      130.77     20.63 o 
   3   4  -3      262.59      289.66     22.22 o 
   4   4  -3      161.89      142.19     24.39 o 
   5   4  -3      714.58      717.58     24.62 o 
   6   4  -3      225.57      220.90     25.42 o 
   7   4  -3     1340.18     1152.96     34.95 o 
   8   4  -3       22.00       -3.34     76.27 o 
   9   4  -3     1215.13     1309.30     74.72 o 
  10   4  -3      100.96      114.19     35.43 o 
   1   5  -3      335.45      339.73     23.56 o 
   2   5  -3       25.23       27.04     20.47 o 
   3   5  -3     1094.73     1119.64     28.44 o 
   4   5  -3        4.48       -5.63     28.55 o 
   5   5  -3     1264.24     1239.06     90.92 o 
   6   5  -3       72.27       65.28     28.21 o 
   0   0  -2    15589.18    16248.77    197.30 o 
   2   0  -2    12107.63    12045.54     91.16 o 
   4   0  -2     1284.79     1196.97     28.30 o 
   6   0  -2     4006.39     4053.94     40.67 o 
   8   0  -2     4687.25     4563.28     39.37 o 
  10   0  -2      928.74      971.12     41.78 o 
  12   0  -2      928.16      935.51     34.34 o 
  14   0  -2     1304.32     1347.84     99.06 o 
   0   1  -2    12320.21    11951.88    321.10 o 
   1   1  -2     1207.24     1221.07     26.71 o 
   2   1  -2     4751.00     4788.64    103.40 o 
   3   1  -2     2776.43     2824.97     48.80 o 
   4   1  -2     2978.78     2833.56     29.24 o 
   5   1  -2      124.23      121.98     18.17 o 
   6   1  -2      435.89      413.96     16.43 o 
   7   1  -2     5755.61     5693.07     36.87 o 
   8   1  -2     1954.73     1926.37     23.56 o 
   9   1  -2      441.10      443.09     18.46 o 
  10   1  -2      468.76      454.46     20.73 o 
  11   1  -2      610.51      619.55     20.67 o 
  12   1  -2     1760.67     1756.15     26.64 o 
  13   1  -2      281.70      296.36     33.34 o 
   0   2  -2      129.40      110.79     23.47 o 
   1   2  -2      197.90      186.42     15.18 o 
   2   2  -2     1195.14     1195.87     20.66 o 
   3   2  -2     4161.30     4020.73     54.71 o 
   4   2  -2     9295.71     8820.95     45.95 o 
   5   2  -2     2193.77     2109.66     31.97 o 
   6   2  -2      473.40      440.97     22.22 o 
   7   2  -2       74.90       75.38     20.87 o 
   8   2  -2      321.13      299.38     20.45 o 
   9   2  -2      568.57      561.62     21.68 o 
  10   2  -2      986.29      987.47     23.34 o 
  11   2  -2     2158.74     2121.49     59.44 o 
  12   2  -2     1177.08     1180.48     32.29 o 
  13   2  -2      133.50      101.99     25.09 o 
   0   3  -2     5571.87     5335.70     44.92 o 
   1   3  -2     1356.98     1285.39     21.46 o 
   2   3  -2     1063.94     1033.58     21.39 o 
   3   3  -2     1808.82     1794.28     36.28 o 
   4   3  -2       74.75       90.32     25.12 o 
   5   3  -2      705.43      698.52     27.37 o 
   6   3  -2      744.13      728.33     27.58 o 
   7   3  -2     1103.39     1065.15     22.90 o 
   8   3  -2     4314.38     4262.27     38.31 o 
   9   3  -2      298.63      292.70     28.50 o 
  10   3  -2       86.61       80.86     33.48 o 
  11   3  -2      987.37      936.48     35.47 o 
  12   3  -2      116.65      115.32     35.95 o 
   0   4  -2        9.97       34.89     26.79 o 
   1   4  -2     2854.78     2791.17     33.02 o 
   2   4  -2      128.86      109.10     17.89 o 
   3   4  -2      485.59      461.97     20.65 o 
   4   4  -2      758.22      769.37     28.49 o 
   5   4  -2      219.52      219.79     29.50 o 
   6   4  -2      234.13      258.65     31.66 o 
   7   4  -2     2243.21     2201.44     29.03 o 
   8   4  -2       10.76       21.28     25.45 o 
   9   4  -2      458.87      438.59     39.57 o 
  10   4  -2       63.42       16.06     34.35 o 
   0   5  -2      356.43      365.26     32.60 o 
   1   5  -2      611.74      617.41     25.35 o 
   2   5  -2      439.31      452.20     24.08 o 
   3   5  -2     1443.23     1430.62     52.57 o 
   4   5  -2      103.59      147.44     25.27 o 
   5   5  -2      631.93      622.00     37.52 o 
   6   5  -2       90.63       61.58     52.29 o 
   2   0  -1    20367.07    18984.33    212.87 o 
   4   0  -1      278.94      294.75     36.39 o 
   6   0  -1     7982.36     7463.54     51.05 o 
   8   0  -1     1626.24     1604.55     31.71 o 
  10   0  -1     2920.55     3007.82     46.08 o 
  12   0  -1     1578.41     1612.12     36.18 o 
  14   0  -1     1095.92     1204.59     59.24 o 
   1   1  -1     4262.52     4158.56     71.87 o 
   2   1  -1    21401.44    19970.31    126.14 o 
   3   1  -1     2213.63     2324.58    102.86 o 
   4   1  -1      985.68     1073.08     29.38 o 
   5   1  -1      901.67      976.94     26.50 o 
   6   1  -1     3373.81     3204.79     32.40 o 
   7   1  -1     1422.39     1395.52     20.56 o 
   8   1  -1      264.94      239.81     17.41 o 
   9   1  -1     1038.43     1025.46     21.85 o 
  10   1  -1     3789.31     3855.39     27.47 o 
  11   1  -1      120.91      149.57     18.76 o 
  12   1  -1     1154.40     1145.66     24.29 o 
  13   1  -1      140.43      147.47     24.00 o 
   1   2  -1      598.85      620.24     20.23 o 
   2   2  -1     7963.63     7773.76    153.67 o 
   3   2  -1     3664.71     3525.86    149.33 o 
   4   2  -1      681.56      739.09     29.73 o 
   5   2  -1     5652.77     5721.95     58.02 o 
   6   2  -1     1956.56     1903.95     35.04 o 
   7   2  -1      247.60      235.87     21.30 o 
   8   2  -1      226.36      212.73     25.53 o 
   9   2  -1       41.62       69.79     19.92 o 
  10   2  -1     1919.41     1886.34     38.62 o 
  11   2  -1      274.46      314.83     25.82 o 
  12   2  -1      414.74      435.44     24.82 o 
  13   2  -1      322.43      289.76     40.10 o 
   1   3  -1     1241.78     1174.40     22.00 o 
   2   3  -1     1278.48     1245.24     35.10 o 
   3   3  -1     1336.54     1387.55     24.60 o 
   4   3  -1       34.48       64.02     24.65 o 
   5   3  -1     1558.40     1514.00     29.63 o 
   6   3  -1     1937.84     1979.30     51.95 o 
   7   3  -1      307.06      283.86     23.22 o 
   8   3  -1      924.00      910.78     74.35 o 
   9   3  -1      844.13      865.00     30.79 o 
  10   3  -1      138.48       90.34     22.37 o 
  11   3  -1      116.32      133.78     47.91 o 
  12   3  -1      168.38      241.77     35.95 o 
   1   4  -1     3444.83     3451.64     28.51 o 
   2   4  -1      346.97      356.44     21.38 o 
   3   4  -1      290.03      294.76     18.77 o 
   4   4  -1       43.02       56.90     20.91 o 
   5   4  -1      376.96      370.03     21.39 o 
   6   4  -1       10.95      -20.67     25.19 o 
   7   4  -1      435.09      569.15     35.76 o 
   8   4  -1       21.67       14.07     26.29 o 
   9   4  -1     1529.91     1469.30     32.35 o 
  10   4  -1      165.53      263.37     35.00 o 
   1   5  -1      150.34      186.67     22.83 o 
   2   5  -1       25.53       29.94     23.74 o 
   3   5  -1     1650.96     1621.27     52.03 o 
   4   5  -1       41.95       75.08     29.89 o 
   5   5  -1     1399.17     1388.35     28.69 o 
   6   5  -1      225.65      157.37     25.44 o 
   2   0   0      322.67      330.10     42.91 o 
   4   0   0     3046.39     3255.96     58.51 o 
   6   0   0      472.19      458.84     27.55 o 
   8   0   0    16322.04    16158.42    141.35 o 
  10   0   0      388.73      401.91     28.58 o 
  12   0   0      111.67      128.63     31.38 o 
  14   0   0      854.55      904.75     39.01 o 
   0   1   0    12746.74    11836.52    131.51 o 
   1   1   0     5404.95     5328.71     66.32 o 
   2   1   0     1604.60     1547.90     48.77 o 
   3   1   0     6452.36     6546.76     69.99 o 
   4   1   0    32372.90    30123.58    134.06 o 
   5   1   0      606.04      641.76     24.01 o 
   6   1   0      122.13      121.53     19.98 o 
   7   1   0     4738.27     4670.14     57.27 o 
   8   1   0      365.03      352.57     22.69 o 
   9   1   0      390.65      420.00     19.58 o 
  10   1   0     1092.14     1138.46     32.54 o 
  11   1   0      362.21      377.53     19.65 o 
  12   1   0     4502.80     4609.88     38.56 o 
  13   1   0       66.34       71.14     19.04 o 
   0   2   0      288.35      297.11     35.20 o 
   1   2   0      411.58      475.45     25.89 o 
   2   2   0      616.79      681.08     25.13 o 
   3   2   0     5823.49     5392.31     59.03 o 
   4   2   0    12075.45    11513.70     73.86 o 
   5   2   0     3879.80     4085.69     46.10 o 
   6   2   0     1084.12     1113.26     39.80 o 
   7   2   0       75.60       87.50     24.78 o 
   8   2   0     1744.97     1759.63     42.94 o 
   9   2   0       34.07       20.19     20.07 o 
  10   2   0      353.95      388.98     24.76 o 
  11   2   0     1855.52     1854.40     39.44 o 
  12   2   0     1528.43     1519.90     36.39 o 
  13   2   0      127.23       84.54     28.66 o 
   0   3   0     8916.13     8530.33     81.19 o 
   1   3   0     1187.20     1124.06     22.70 o 
   2   3   0      177.34      179.32     22.04 o 
   3   3   0     2055.21     2016.59     67.46 o 
   4   3   0      305.87      315.72     26.01 o 
   5   3   0      848.70      909.02     39.25 o 
   6   3   0       46.14       54.82     26.78 o 
   7   3   0      923.05      942.43    131.77 o 
   8   3   0     5117.25     4918.79     43.26 o 
   9   3   0       45.65      113.36     28.84 o 
  10   3   0       75.06       77.95     21.98 o 
  11   3   0      512.91      476.25     34.06 o 
  12   3   0      199.41      168.41     36.20 o 
   0   4   0       10.68       -5.28     26.96 o 
   1   4   0     3324.18     3301.24     40.99 o 
   2   4   0       36.25       48.49     18.66 o 
   3   4   0       16.36       28.22     18.32 o 
   4   4   0      580.48      609.60     26.75 o 
   5   4   0       12.46       11.09     28.49 o 
   6   4   0      125.86       81.28     30.78 o 
   7   4   0     4058.09     4001.80    260.81 o 
   8   4   0       10.58       65.56     45.50 o 
   9   4   0      202.15      262.94     27.71 o 
  10   4   0        3.15       -5.47     36.55 o 
   0   5   0       60.17       91.86     31.20 o 
   1   5   0       25.22       46.41     20.04 o 
   2   5   0        0.75        1.72     19.23 o 
   3   5   0     2582.59     2634.28     69.17 o 
   4   5   0      189.23      229.48     29.99 o 
   5   5   0      455.24      472.02     50.00 o 
   6   5   0      245.82      218.25     26.23 o 
   2   0   1    20399.10    19103.61    169.96 o 
   4   0   1      232.61      261.61     26.50 o 
   6   0   1     8159.99     7846.19     71.62 o 
   8   0   1     1696.09     1676.40     44.96 o 
  10   0   1     2852.49     2951.30     82.62 o 
  12   0   1     1346.70     1386.91     31.07 o 
  14   0   1     1228.94     1404.62     51.72 o 
   1   1   1     3963.24     3928.44     76.18 o 
   2   1   1    21509.17    19965.05    124.17 o 
   3   1   1     2233.53     2284.12     44.64 o 
   4   1   1      886.95      928.71     31.88 o 
   5   1   1     1002.20     1082.29     31.48 o 
   6   1   1     3327.34     3163.19     78.23 o 
   7   1   1     1442.03     1504.43     37.53 o 
   8   1   1      209.33      236.33     18.75 o 
   9   1   1     1060.35     1044.26     23.27 o 
  10   1   1     3796.31     3819.78     78.47 o 
  11   1   1      131.70      176.71     18.58 o 
  12   1   1     1092.57     1117.65     23.12 o 
  13   1   1      128.82      148.56     24.00 o 
   1   2   1      772.09      784.08     24.68 o 
   2   2   1     7837.49     7542.59    429.11 o 
   3   2   1     3609.07     3590.97     62.78 o 
   4   2   1      620.82      784.64     38.02 o 
   5   2   1     5640.83     5507.12     51.87 o 
   6   2   1     1885.05     1847.90     34.74 o 
   7   2   1      313.41      296.04     26.50 o 
   8   2   1      198.18      247.02     37.41 o 
   9   2   1       24.77       36.70     23.23 o 
  10   2   1     2043.32     1933.03     26.85 o 
  11   2   1      255.31      303.23     23.57 o 
  12   2   1      437.75      449.25     27.85 o 
  13   2   1      330.64      341.28     45.08 o 
   1   3   1     1298.58     1247.90     30.32 o 
   2   3   1     1228.15     1265.33     26.71 o 
   3   3   1     1301.34     1384.34     29.76 o 
   4   3   1       29.12       59.24     36.27 o 
   5   3   1     1588.12     1577.23     41.83 o 
   6   3   1     1930.79     1927.93     36.18 o 
   7   3   1      293.08      320.85     38.94 o 
   8   3   1      960.88     1043.14     43.98 o 
   9   3   1      864.27      864.90     39.05 o 
  10   3   1      172.71      103.25     59.69 o 
  11   3   1      115.51      158.95     33.45 o 
  12   3   1      145.98      217.15     39.79 o 
   1   4   1     3472.06     3561.32     31.33 o 
   2   4   1      365.87      363.10     19.33 o 
   3   4   1      237.67      264.13     19.58 o 
   4   4   1       36.41       49.33     24.63 o 
   5   4   1      234.50      265.58     49.05 o 
   6   4   1        4.54       74.18     24.76 o 
   7   4   1      424.04      530.25     37.47 o 
   8   4   1       26.45        6.98     26.63 o 
   9   4   1     1616.90     1584.71     75.74 o 
  10   4   1      168.15      139.63     25.26 o 
   1   5   1      131.81      150.05     20.32 o 
   2   5   1       24.96       36.10     23.82 o 
   3   5   1     1627.34     1625.02     45.91 o 
   4   5   1       40.27       31.42     24.73 o 
   5   5   1     1308.82     1328.86     49.42 o 
   6   5   1      217.36      178.81     26.21 o 
   0   0   2    15858.15    17221.43    206.54 o 
   2   0   2    11888.11    11442.29    219.04 o 
   4   0   2     1366.68     1309.48     44.66 o 
   6   0   2     3713.29     3764.84     56.02 o 
   8   0   2     4612.51     4587.31     58.81 o 
  10   0   2     1091.44     1143.42     88.80 o 
  12   0   2     1032.52     1095.35     29.87 o 
  14   0   2     1163.74     1163.20     40.04 o 
   0   1   2    11926.88    11554.63    316.09 o 
   1   1   2     1414.52     1450.62     32.39 o 
   2   1   2     4619.15     4666.14     84.03 o 
   3   1   2     2949.31     3032.47     38.26 o 
   4   1   2     3223.07     3072.63     42.55 o 
   5   1   2      137.76      132.68     23.94 o 
   6   1   2      441.18      420.24     21.40 o 
   7   1   2     5644.97     5655.59     82.59 o 
   8   1   2     1942.35     1879.17     39.85 o 
   9   1   2      391.03      395.23     23.62 o 
  10   1   2      422.15      439.22     20.87 o 
  11   1   2      609.97      645.99     20.10 o 
  12   1   2     1853.20     1873.89     26.95 o 
  13   1   2      292.14      308.77     24.43 o 
   0   2   2      348.47      328.84     35.35 o 
   1   2   2      308.77      298.04     24.60 o 
   2   2   2     1218.32     1262.26     33.69 o 
   3   2   2     4375.53     4247.81    113.24 o 
   4   2   2     9207.14     8497.14     68.00 o 
   5   2   2     2063.59     2059.32     44.23 o 
   6   2   2      561.02      609.64     37.59 o 
   7   2   2       99.00      114.53     25.37 o 
   8   2   2      385.79      367.87     37.84 o 
   9   2   2      653.62      699.74     34.70 o 
  10   2   2      886.92      987.48     60.15 o 
  11   2   2     2193.97     2088.85     46.29 o 
  12   2   2     1197.97     1207.54     35.39 o 
  13   2   2      112.07       80.00     28.97 o 
   0   3   2     5707.71     5739.24     65.08 o 
   1   3   2     1399.62     1389.78     35.01 o 
   2   3   2     1115.19     1098.71     67.46 o 
   3   3   2     1822.68     1869.04     31.27 o 
   4   3   2       59.35       46.56     35.01 o 
   5   3   2      676.18      805.31     38.48 o 
   6   3   2      719.04      702.85     40.29 o 
   7   3   2     1094.59     1157.76     42.29 o 
   8   3   2     4355.79     4368.18     46.81 o 
   9   3   2      323.07      359.27     30.31 o 
  10   3   2      121.59      237.24     76.52 o 
  11   3   2     1052.69     1055.78     89.51 o 
  12   3   2      151.36      124.67     35.61 o 
   0   4   2        6.98       -3.76     27.18 o 
   1   4   2     2754.05     2781.80     29.07 o 
   2   4   2      127.48      127.63     22.40 o 
   3   4   2      511.71      571.85     23.64 o 
   4   4   2      790.05      826.91     27.24 o 
   5   4   2      246.87      267.75     41.62 o 
   6   4   2      256.15      239.99     44.35 o 
   7   4   2     2203.09     2249.71    115.65 o 
   8   4   2       19.86       24.53     35.60 o 
   9   4   2      408.40      420.78     28.67 o 
  10   4   2       55.23       44.91     25.06 o 
   0   5   2      325.38      332.55     32.49 o 
   1   5   2      561.40      576.47     22.03 o 
   2   5   2      433.34      443.23     24.08 o 
   3   5   2     1380.82     1405.99     29.37 o 
   4   5   2      107.37      121.77     28.54 o 
   5   5   2      566.14      630.52     68.10 o 
   6   5   2       87.61       85.45     28.77 o 
   2   0   3     5563.22     5594.77     60.54 o 
   4   0   3      206.21      189.83     34.31 o 
   6   0   3     3018.54     2785.91     51.84 o 
   8   0   3     1709.58     1698.39     45.45 o 
  10   0   3      280.45      275.70     39.62 o 
  12   0   3      225.87      250.05     50.98 o 
  14   0   3     2775.73     2704.64     87.99 o 
   1   1   3     4281.05     4246.41     36.47 o 
   2   1   3     1898.76     1828.70     26.10 o 
   3   1   3    10865.55    10625.97    301.94 o 
   4   1   3      447.03      474.54     19.95 o 
   5   1   3      617.14      617.38     29.20 o 
   6   1   3     2149.77     2120.69     35.11 o 
   7   1   3     2754.43     2720.77    129.42 o 
   8   1   3      373.31      380.48     22.20 o 
   9   1   3     1500.52     1532.97     54.50 o 
  10   1   3     1979.20     2021.77     29.02 o 
  11   1   3      282.01      309.44     26.34 o 
  12   1   3      379.03      341.72     23.40 o 
  13   1   3      224.01      228.77     24.41 o 
   1   2   3     1674.28     1604.83     67.18 o 
   2   2   3     2064.08     1890.92     86.55 o 
   3   2   3     2525.79     2316.05     69.67 o 
   4   2   3       86.86      180.62     24.10 o 
   5   2   3     6101.41     5851.98     58.20 o 
   6   2   3     2781.13     2769.94     46.13 o 
   7   2   3      202.88      196.96     35.44 o 
   8   2   3       26.43       30.18     22.81 o 
   9   2   3      788.04      780.01     32.04 o 
  10   2   3     1695.25     1635.52     45.39 o 
  11   2   3      462.72      517.92     56.96 o 
  12   2   3      375.24      394.16     27.20 o 
  13   2   3      464.28      429.47     39.49 o 
   1   3   3     3415.82     3449.60     42.54 o 
   2   3   3      927.65      873.23     33.48 o 
   3   3   3      830.17      821.63     25.78 o 
   4   3   3       77.75       64.65     22.15 o 
   5   3   3     1405.81     1395.05     42.20 o 
   6   3   3     2299.06     2232.51     46.01 o 
   7   3   3      386.93      405.56     29.70 o 
   8   3   3      298.68      378.71     41.31 o 
   9   3   3     1051.01      991.49     44.62 o 
  10   3   3        8.51       23.80     44.01 o 
  11   3   3       74.57       82.87     37.02 o 
  12   3   3       55.24       34.70     36.64 o 
   1   4   3     4211.19     4390.68    150.46 o 
   2   4   3      161.02      169.41     26.03 o 
   3   4   3      222.79      231.99     22.04 o 
   4   4   3      155.07      191.83     34.77 o 
   5   4   3      520.86      534.89     31.70 o 
   6   4   3      232.51      327.15     31.20 o 
   7   4   3     1350.23     1408.62     38.02 o 
   8   4   3       28.22       40.97     45.61 o 
   9   4   3     1300.71     1281.94     46.41 o 
  10   4   3      120.36      158.09     29.18 o 
   1   5   3      322.88      335.69     23.84 o 
   2   5   3       22.78       35.00     18.74 o 
   3   5   3     1185.06     1208.85     34.01 o 
   4   5   3        4.11       25.91     28.01 o 
   5   5   3     1276.48     1290.28     49.06 o 
   6   5   3       73.18       74.42     28.49 o 
   0   0   4    14736.77    15352.53    139.16 o 
   2   0   4    10796.19    11444.09    168.78 o 
   4   0   4      653.05      713.21     27.62 o 
   6   0   4     3496.62     3501.79     54.39 o 
   8   0   4    16051.98    15913.73    101.93 o 
  10   0   4     4734.96     4809.39     55.10 o 
  12   0   4      102.11      114.92     25.81 o 
  14   0   4     1057.72     1184.18     40.64 o 
   0   1   4     2111.77     2208.31     59.32 o 
   1   1   4    10098.66     9986.50     50.45 o 
   2   1   4     7219.60     7352.26     56.62 o 
   3   1   4     4238.57     4138.35     36.64 o 
   4   1   4    21163.38    20560.68    116.02 o 
   5   1   4      979.11     1007.74     22.74 o 
   6   1   4     2263.31     2363.98     34.88 o 
   7   1   4     2512.35     2433.33     52.16 o 
   8   1   4      507.27      495.23     26.67 o 
   9   1   4      818.69      843.89     29.77 o 
  10   1   4      495.38      478.08     29.47 o 
  11   1   4      242.59      252.71     21.48 o 
  12   1   4     1236.12     1295.87     30.41 o 
  13   1   4      404.31      386.24     22.66 o 
   0   2   4     2090.76     2000.75     47.33 o 
   1   2   4     2528.13     2500.25     37.06 o 
   2   2   4     1286.40     1308.58     23.58 o 
   3   2   4     6160.24     5936.93    112.80 o 
   4   2   4     5875.83     5681.78    126.79 o 
   5   2   4     3489.56     3442.14     90.97 o 
   6   2   4     2219.38     2205.61     34.81 o 
   7   2   4      227.41      229.75     28.28 o 
   8   2   4      467.37      409.90     24.90 o 
   9   2   4     1305.99     1309.80     28.18 o 
  10   2   4      385.00      382.51     25.56 o 
  11   2   4     1332.81     1330.34     61.63 o 
  12   2   4      497.13      510.39     35.19 o 
  13   2   4      593.62      556.13     64.96 o 
   0   3   4     3659.86     3639.78     54.98 o 
   1   3   4     1630.93     1636.72     46.96 o 
   2   3   4     5499.77     5621.43    192.89 o 
   3   3   4     2945.56     2810.39     37.96 o 
   4   3   4      259.98      248.04     28.46 o 
   5   3   4      717.57      759.02     38.02 o 
   6   3   4      869.54      955.21     39.90 o 
   7   3   4     1114.27     1096.43     42.48 o 
   8   3   4     1498.46     1426.95     36.39 o 
   9   3   4      268.46      292.44     42.14 o 
  10   3   4      403.94      438.36     45.30 o 
  11   3   4     1171.64     1130.12     38.39 o 
   0   4   4      150.69      176.50     38.82 o 
   1   4   4     3089.97     3190.59    112.51 o 
   2   4   4      247.63      231.92     24.99 o 
   3   4   4      726.64      735.61     24.73 o 
   4   4   4      531.21      529.27     30.39 o 
   5   4   4     1707.89     1628.67     46.53 o 
   6   4   4      335.93      340.11     44.29 o 
   7   4   4     1910.37     2023.14     51.81 o 
   8   4   4        7.77      -45.30     45.76 o 
   9   4   4      851.65      727.70     39.50 o 
   0   5   4      359.33      351.70     32.90 o 
   1   5   4     1169.76     1191.90     31.70 o 
   2   5   4     1003.83      997.08     35.06 o 
   3   5   4     1238.35     1219.23     42.53 o 
   4   5   4      208.79      190.75     21.99 o 
   5   5   4      711.58      673.56     31.25 o 
   6   5   4      169.70      147.47     29.37 o 
   2   0   5    18921.64    18430.54    214.77 o 
   4   0   5     4499.82     4647.71    177.55 o 
   6   0   5     9842.89     9790.99     82.16 o 
   8   0   5     2489.13     2514.35     49.60 o 
  10   0   5     1912.93     1915.99     48.43 o 
  12   0   5      200.30      148.59     31.51 o 
  14   0   5     1119.22     1077.18    157.85 o 
   1   1   5     9024.94     9061.67     84.08 o 
   2   1   5    13796.50    13618.45    189.22 o 
   3   1   5     2489.91     2559.68     26.80 o 
   4   1   5     1117.56     1078.22     30.13 o 
   5   1   5      336.50      358.90     21.85 o 
   6   1   5     7317.77     7366.91     85.84 o 
   7   1   5      455.20      428.32     26.06 o 
   8   1   5      319.23      312.06     23.90 o 
   9   1   5      822.93      855.52     43.00 o 
  10   1   5     1172.96     1182.36     32.15 o 
  11   1   5        3.88        4.99     21.05 o 
  12   1   5      643.91      633.90     28.04 o 
  13   1   5       66.06       59.45     20.24 o 
   1   2   5     1979.65     1930.94     27.12 o 
   2   2   5     3611.27     3454.54     53.27 o 
   3   2   5     2691.29     2630.90     47.34 o 
   4   2   5     2025.95     2120.66     32.14 o 
   5   2   5     1325.85     1297.97     25.86 o 
   6   2   5     4427.64     4378.69     71.04 o 
   7   2   5      452.67      416.68     31.21 o 
   8   2   5      384.70      402.56     28.84 o 
   9   2   5      739.92      746.34     30.51 o 
  10   2   5      640.54      670.85     32.08 o 
  11   2   5      346.46      314.39     25.70 o 
  12   2   5      287.22      288.33     26.70 o 
  13   2   5      624.83      542.96     63.45 o 
   1   3   5     1793.67     1836.95     32.27 o 
   2   3   5      594.39      583.47     27.58 o 
   3   3   5     1565.68     1576.01     34.08 o 
   4   3   5       48.77       45.49     29.72 o 
   5   3   5     2046.47     1975.90     59.81 o 
   6   3   5     2188.92     2127.81     45.42 o 
   7   3   5      423.92      442.84     40.17 o 
   8   3   5      436.71      385.16     41.92 o 
   9   3   5     1100.18     1072.20     35.10 o 
  10   3   5      368.46      360.78     33.97 o 
  11   3   5      122.08      185.26     34.21 o 
   1   4   5     2341.79     2455.47     36.55 o 
   2   4   5      164.60      172.43     27.88 o 
   3   4   5      202.71      228.50     23.87 o 
   4   4   5      104.80      109.83     28.27 o 
   5   4   5     1515.97     1612.43     46.25 o 
   6   4   5      327.26      266.61     31.48 o 
   7   4   5      430.08      416.74     46.53 o 
   8   4   5       43.73       50.89     31.97 o 
   9   4   5     1039.41     1066.12     39.56 o 
   1   5   5     1020.69     1043.75     31.20 o 
   2   5   5        7.17       26.17     26.67 o 
   3   5   5      477.28      508.26     30.53 o 
   4   5   5       41.22       48.24     32.47 o 
   5   5   5     1107.72     1131.78     53.16 o 
   6   5   5       99.84       98.28     51.29 o 
   0   0   6     6586.61     6517.83     80.10 o 
   2   0   6     5480.65     5743.49     60.41 o 
   4   0   6    28953.48    29029.18    102.88 o 
   6   0   6     2891.66     2582.94     88.85 o 
   8   0   6     2956.35     2811.16     50.49 o 
  10   0   6      839.30      887.16     42.91 o 
  12   0   6      912.60      973.49     48.49 o 
   0   1   6    12355.30    12121.70    327.33 o 
   1   1   6     6629.28     6679.99    101.12 o 
   2   1   6      348.91      366.27     17.92 o 
   3   1   6      975.23      978.46     19.61 o 
   4   1   6     7355.89     7147.78    126.21 o 
   5   1   6     2601.07     2606.25     27.58 o 
   6   1   6      951.33      949.28     20.89 o 
   7   1   6      154.59      134.94     24.93 o 
   8   1   6     6856.89     6806.14     88.85 o 
   9   1   6      544.22      599.63     28.36 o 
  10   1   6      518.10      537.35     36.84 o 
  11   1   6      187.31      212.64     30.38 o 
  12   1   6      483.13      494.25     24.48 o 
  13   1   6      852.80      795.92     33.68 o 
   0   2   6     2969.91     2813.49     35.40 o 
   1   2   6     1016.23      972.12     18.58 o 
   2   2   6      700.72      653.23     18.98 o 
   3   2   6     3306.86     3382.57     33.47 o 
   4   2   6     8417.61     8436.37    140.46 o 
   5   2   6      513.89      506.94     24.84 o 
   6   2   6      469.11      458.40     21.52 o 
   7   2   6      365.26      359.53     30.97 o 
   8   2   6     1488.53     1513.31     30.93 o 
   9   2   6     2039.54     2022.60     70.82 o 
  10   2   6      906.11      837.23     31.58 o 
  11   2   6      667.80      665.17     27.69 o 
  12   2   6      922.28      928.45     36.51 o 
  13   2   6      621.56      520.44     70.87 o 
   0   3   6     4280.75     4548.86     57.49 o 
   1   3   6     1816.16     1857.04     32.26 o 
   2   3   6     5779.97     5801.91    102.81 o 
   3   3   6     1514.72     1496.69     54.84 o 
   4   3   6     1023.44      989.59     26.79 o 
   5   3   6      415.65      371.60     30.14 o 
   6   3   6     2937.12     2897.95     40.17 o 
   7   3   6      892.86      903.34     31.45 o 
   8   3   6      213.14      239.71     29.76 o 
   9   3   6      141.54      172.91     42.72 o 
  10   3   6      778.49      757.09     35.63 o 
  11   3   6      462.79      461.11     35.29 o 
   0   4   6      521.89      516.09     31.39 o 
   1   4   6      978.83     1021.92     30.99 o 
   2   4   6      875.22      927.68     31.25 o 
   3   4   6      776.73      826.09     31.32 o 
   4   4   6      267.84      248.47     25.87 o 
   5   4   6     1400.04     1429.52     32.02 o 
   6   4   6      148.68      157.09     44.26 o 
   7   4   6     1179.04     1164.30     37.04 o 
   8   4   6       70.30       58.75     33.54 o 
   9   4   6     1051.62     1086.57     53.13 o 
   0   5   6      457.67      514.40     46.90 o 
   1   5   6      557.72      605.50     34.65 o 
   2   5   6      478.38      498.77     25.11 o 
   3   5   6      916.38      948.36     35.55 o 
   4   5   6        6.24       -3.97     26.98 o 
   5   5   6      277.05      273.92     49.26 o 
   6   5   6      205.29      150.28     51.54 o 
   2   0   7     4524.18     4634.47     51.54 o 
   4   0   7     1583.50     1654.50     30.64 o 
   6   0   7    13264.64    13821.60    178.42 o 
   8   0   7      534.21      537.25     37.71 o 
  10   0   7     2876.07     2839.81     45.79 o 
  12   0   7      508.19      579.85     47.88 o 
   1   1   7     5203.64     5225.23     30.95 o 
   2   1   7    10473.61    10195.05    116.38 o 
   3   1   7     1935.80     1932.23     28.76 o 
   4   1   7      137.44      143.50     17.26 o 
   5   1   7     2169.43     2141.32     34.16 o 
   6   1   7     6358.64     6523.91     60.89 o 
   7   1   7      873.66      856.59     20.71 o 
   8   1   7      843.40      852.99     35.69 o 
   9   1   7      352.43      352.74     23.31 o 
  10   1   7     1879.80     1963.27     35.14 o 
  11   1   7      194.70      223.98     30.19 o 
  12   1   7      384.61      361.37     33.34 o 
  13   1   7      308.47      329.72     28.89 o 
   1   2   7     2144.19     2086.93     22.97 o 
   2   2   7     6449.96     6448.47     64.35 o 
   3   2   7     3631.97     3603.71     36.78 o 
   4   2   7      769.30      763.29     27.96 o 
   5   2   7     1547.63     1584.24     25.08 o 
   6   2   7     1473.79     1433.09     31.11 o 
   7   2   7     1005.63     1018.50     28.07 o 
   8   2   7      817.73      764.40     32.46 o 
   9   2   7     1314.17     1214.73     29.67 o 
  10   2   7     1471.67     1401.54     37.32 o 
  11   2   7      313.83      312.17     29.98 o 
  12   2   7      290.11      266.11     32.02 o 
   1   3   7      843.31      807.95     24.54 o 
   2   3   7     1643.85     1635.01     27.73 o 
   3   3   7      513.33      519.17     25.71 o 
   4   3   7      569.35      561.77     27.87 o 
   5   3   7      979.87      943.86     47.24 o 
   6   3   7      590.03      580.03     27.05 o 
   7   3   7      523.85      548.61     39.96 o 
   8   3   7       26.60       55.22     40.45 o 
   9   3   7      956.52     1042.93     34.61 o 
  10   3   7      821.52      729.48     47.48 o 
  11   3   7       79.51       80.22     33.38 o 
   1   4   7      722.56      757.86     30.23 o 
   2   4   7      258.89      283.35     28.34 o 
   3   4   7      731.51      777.92     33.74 o 
   4   4   7      219.26      252.32     32.37 o 
   5   4   7     1789.70     1895.45     42.39 o 
   6   4   7       77.46      105.13     42.14 o 
   7   4   7      597.80      672.78     46.74 o 
   8   4   7       80.11       68.86     32.74 o 
   9   4   7      991.26      963.41     52.36 o 
   1   5   7     1310.70     1307.45     40.82 o 
   2   5   7       37.55       60.29     39.65 o 
   3   5   7      993.86     1036.70     32.41 o 
   4   5   7        8.33        8.45     31.71 o 
   5   5   7      854.66      743.48     39.86 o 
   6   5   7       23.00       -6.85     36.18 o 
   0   0   8     3272.84     3422.21     51.01 o 
   2   0   8    14694.82    14996.60    234.73 o 
   4   0   8     8697.53     8414.95     51.70 o 
   6   0   8     7451.78     7733.64     85.23 o 
   8   0   8     1996.38     2017.98     45.98 o 
  10   0   8     2138.88     2115.56     41.68 o 
  12   0   8     2038.22     2175.11     55.47 o 
   0   1   8     7940.32     8016.92    166.88 o 
   1   1   8     1442.05     1449.59     19.24 o 
   2   1   8      672.04      641.73     16.96 o 
   3   1   8     2781.60     2839.71     25.22 o 
   4   1   8     5798.00     5654.41     44.52 o 
   5   1   8     1652.94     1594.92     22.20 o 
   6   1   8     1733.33     1676.68     20.41 o 
   7   1   8      417.60      444.30     21.84 o 
   8   1   8     2844.09     2843.30     33.15 o 
   9   1   8     1242.64     1278.84     31.90 o 
  10   1   8      996.11      974.65     32.16 o 
  11   1   8     1351.99     1345.18     30.11 o 
  12   1   8     1086.13     1087.50     30.64 o 
  13   1   8      433.63      379.09     29.64 o 
   0   2   8    17059.35    17165.21    342.15 o 
   1   2   8     2700.35     2612.30     32.71 o 
   2   2   8      183.01      183.96     14.20 o 
   3   2   8      350.84      350.65     16.12 o 
   4   2   8      645.37      660.05     22.14 o 
   5   2   8      904.61      901.09     23.71 o 
   6   2   8      581.77      565.79     25.13 o 
   7   2   8     2602.88     2574.48     32.58 o 
   8   2   8     3292.21     3181.81     49.60 o 
   9   2   8     1102.37     1106.27     44.93 o 
  10   2   8      340.86      329.07     28.11 o 
  11   2   8      204.61      215.94     24.92 o 
  12   2   8      433.70      404.24     27.81 o 
   0   3   8      823.82      850.06     38.61 o 
   1   3   8      820.10      815.80     22.87 o 
   2   3   8     2126.91     2092.70     27.55 o 
   3   3   8      931.52      920.41     25.20 o 
   4   3   8     2636.96     2567.82     59.83 o 
   5   3   8      853.42      866.53     27.61 o 
   6   3   8     2502.54     2466.50     82.39 o 
   7   3   8     1468.71     1370.35     31.56 o 
   8   3   8       76.26       82.89     28.56 o 
   9   3   8      175.93      141.68     30.68 o 
  10   3   8     1033.02     1000.42     48.99 o 
  11   3   8      489.20      497.54     51.35 o 
   0   4   8      432.63      416.43     41.43 o 
   1   4   8      276.51      305.64     43.61 o 
   2   4   8      537.13      562.63     29.98 o 
   3   4   8     2741.11     2863.89     38.84 o 
   4   4   8      176.07      160.50     32.54 o 
   5   4   8     1809.93     1757.38     85.18 o 
   6   4   8      159.95      145.55     30.28 o 
   7   4   8      596.43      585.68     46.77 o 
   8   4   8      421.74      334.33     49.60 o 
   9   4   8     1318.15     1241.27     54.12 o 
   0   5   8       76.86       86.73     46.04 o 
   1   5   8      934.55     1030.01     36.05 o 
   2   5   8      180.46      186.33     27.39 o 
   3   5   8      473.72      525.13     38.25 o 
   4   5   8       73.80       52.00     32.22 o 
   5   5   8      435.13      391.61     33.08 o 
   2   0   9     6621.20     6524.63     47.18 o 
   4   0   9     1100.70     1174.24     27.63 o 
   6   0   9     4579.29     4410.65     39.29 o 
   8   0   9      258.59      232.12     26.29 o 
  10   0   9     2863.37     2929.37     45.24 o 
  12   0   9      789.62      778.16     38.91 o 
   1   1   9      945.80      962.48     19.15 o 
   2   1   9     4288.21     4234.50     31.07 o 
   3   1   9     1584.48     1594.83     21.37 o 
   4   1   9      208.78      207.86     15.71 o 
   5   1   9      813.84      751.14     16.26 o 
   6   1   9     4076.65     3983.87     26.02 o 
   7   1   9      146.11      172.22     20.16 o 
   8   1   9      616.39      601.43     20.85 o 
   9   1   9      264.18      250.12     28.01 o 
  10   1   9     1991.55     2015.00     36.41 o 
  11   1   9      229.17      247.49     31.46 o 
  12   1   9      238.65      244.51     33.65 o 
  13   1   9      434.03      405.14     36.22 o 
   1   2   9     4956.54     5026.91     35.62 o 
   2   2   9     5546.08     5656.82     75.98 o 
   3   2   9      132.23      128.55     15.32 o 
   4   2   9       25.58       29.79     15.16 o 
   5   2   9      738.60      760.09     20.81 o 
   6   2   9      834.45      835.80     24.93 o 
   7   2   9      539.41      532.96     24.38 o 
   8   2   9      383.75      395.50     23.73 o 
   9   2   9     1046.79     1075.91     38.47 o 
  10   2   9     1201.51     1099.13     62.61 o 
  11   2   9       80.47       78.41     35.12 o 
  12   2   9      260.82      227.08     27.24 o 
   1   3   9     1429.73     1499.54     24.75 o 
   2   3   9     3719.35     3746.78     36.27 o 
   3   3   9     1615.84     1578.25     29.08 o 
   4   3   9       51.85      105.91     35.94 o 
   5   3   9     2216.67     2229.19     35.37 o 
   6   3   9      957.81      967.05     29.87 o 
   7   3   9      205.84      202.51     29.97 o 
   8   3   9      114.54      168.09     40.72 o 
   9   3   9      706.28      704.33     44.50 o 
  10   3   9      642.38      587.43     34.74 o 
  11   3   9       26.19      -49.45     49.45 o 
   1   4   9      195.76      192.52     28.28 o 
   2   4   9      640.33      636.11     25.59 o 
   3   4   9     2732.80     2799.97     54.16 o 
   4   4   9       24.50       30.91     25.61 o 
   5   4   9     2400.88     2490.19     42.22 o 
   6   4   9       11.45        3.54     38.83 o 
   7   4   9      278.58      284.76     34.00 o 
   8   4   9      161.68      193.61     48.83 o 
   9   4   9      641.67      722.17     52.33 o 
   1   5   9      562.55      595.20     29.28 o 
   2   5   9      106.84      133.46     51.87 o 
   3   5   9      324.26      329.78     62.96 o 
   4   5   9       72.12       89.08     37.48 o 
   5   5   9      502.27      503.65     38.03 o 
   0   0  10      472.64      501.75     36.61 o 
   2   0  10     1354.88     1396.53     26.17 o 
   4   0  10    20577.39    19379.22    223.55 o 
   6   0  10      520.39      498.61     22.30 o 
   8   0  10      189.40      201.65     54.13 o 
  10   0  10     1127.37     1109.82     35.53 o 
  12   0  10     3138.00     3292.60     60.10 o 
   0   1  10    29031.78    29406.86    728.17 o 
   1   1  10     1500.78     1667.43     19.41 o 
   2   1  10      442.71      470.93     15.16 o 
   3   1  10     3485.12     3641.20     54.19 o 
   4   1  10      487.73      452.52     16.37 o 
   5   1  10     1172.14     1136.20     19.61 o 
   6   1  10      260.72      246.29     13.71 o 
   7   1  10      261.20      256.54     18.03 o 
   8   1  10     4512.29     4375.24     46.75 o 
   9   1  10      854.53      844.57     29.84 o 
  10   1  10      415.89      434.17     30.45 o 
  11   1  10     1807.38     1774.80     31.29 o 
  12   1  10      172.57      182.42     33.74 o 
  13   1  10      290.89      315.61     36.34 o 
   0   2  10     9560.57     9278.32    146.91 o 
   1   2  10     7023.24     7225.11     90.25 o 
   2   2  10     2362.01     2556.76     43.15 o 
   3   2  10      305.39      305.89     15.78 o 
   4   2  10      546.52      553.26     17.18 o 
   5   2  10     1628.72     1556.28     23.52 o 
   6   2  10      799.41      811.59     25.53 o 
   7   2  10     1936.64     1920.06     28.49 o 
   8   2  10     1573.33     1610.39     39.93 o 
   9   2  10      192.60      207.07     26.21 o 
  10   2  10      336.84      294.68     27.34 o 
  11   2  10      146.93      126.45     32.74 o 
  12   2  10      279.50      262.14     38.56 o 
   0   3  10       43.54       66.60     25.60 o 
   1   3  10     1195.18     1152.08     23.10 o 
   2   3  10     1766.76     1723.98     26.66 o 
   3   3  10     1420.68     1425.59     25.83 o 
   4   3  10     3020.46     3056.78     38.10 o 
   5   3  10     1055.38     1041.62     33.42 o 
   6   3  10     1358.66     1319.41     26.03 o 
   7   3  10     3031.11     2859.86     70.09 o 
   8   3  10       62.11       77.55     26.90 o 
   9   3  10      136.79      153.62     43.46 o 
  10   3  10      544.25      538.91     34.74 o 
  11   3  10      306.95      307.49     50.95 o 
   0   4  10     1544.99     1523.15     37.71 o 
   1   4  10      228.78      240.77     24.23 o 
   2   4  10      349.88      376.35     33.34 o 
   3   4  10     3180.05     3253.99     58.22 o 
   4   4  10       38.27       55.18     31.97 o 
   5   4  10     1217.56     1193.95     48.59 o 
   6   4  10      251.38      259.06     28.73 o 
   7   4  10      825.06      705.46     36.46 o 
   8   4  10      211.14      189.86     49.32 o 
   9   4  10       42.51       53.65     51.66 o 
   0   5  10      403.02      426.04     48.59 o 
   1   5  10      765.49      825.59     35.64 o 
   2   5  10      141.17      178.36     27.65 o 
   3   5  10      332.97      335.44     38.38 o 
   4   5  10      269.12      248.65     33.18 o 
   5   5  10      225.84      229.51     35.60 o 
   2   0  11     5968.65     5845.12     43.56 o 
   4   0  11      300.71      293.90     20.66 o 
   6   0  11     2901.38     2817.04     98.43 o 
   8   0  11       71.76       82.41     26.10 o 
  10   0  11     3027.75     3052.59     54.76 o 
  12   0  11      945.34      910.53     37.62 o 
   1   1  11      694.85      765.61     17.63 o 
   2   1  11     4628.44     4470.79     50.88 o 
   3   1  11     2411.58     2523.68     35.46 o 
   4   1  11      204.76      208.27     14.61 o 
   5   1  11     1852.45     1840.53     20.63 o 
   6   1  11     3882.93     3767.12     26.34 o 
   7   1  11      180.51      175.65     16.32 o 
   8   1  11      633.74      623.97     23.65 o 
   9   1  11       45.31       76.50     22.58 o 
  10   1  11     1019.86     1065.73     32.91 o 
  11   1  11      236.81      259.14     32.26 o 
  12   1  11       97.31       82.66     34.67 o 
  13   1  11      355.09      333.32     58.43 o 
   1   2  11     6491.09     6469.23     84.29 o 
   2   2  11     3500.47     3507.50     35.29 o 
   3   2  11      706.96      718.78     17.67 o 
   4   2  11      195.51      211.25     17.72 o 
   5   2  11      699.70      704.34     16.59 o 
   6   2  11     1450.97     1456.12     25.61 o 
   7   2  11     1152.48     1069.69     25.99 o 
   8   2  11      619.57      621.05     25.89 o 
   9   2  11     1577.01     1555.86     43.90 o 
  10   2  11      431.75      455.79     35.18 o 
  11   2  11       83.59       93.40     27.99 o 
  12   2  11      150.01      135.22     35.42 o 
   1   3  11     1267.75     1256.90     19.65 o 
   2   3  11     1876.83     1799.19     21.84 o 
   3   3  11     1511.34     1526.14     25.50 o 
   4   3  11     1344.99     1325.81     23.67 o 
   5   3  11     2054.47     1973.94     33.79 o 
   6   3  11       99.86       92.44     23.95 o 
   7   3  11      537.63      520.00     28.24 o 
   8   3  11      383.80      307.47     30.45 o 
   9   3  11      904.96      896.23     42.23 o 
  10   3  11      877.66      842.35     37.96 o 
   1   4  11      793.80      791.55     39.60 o 
   2   4  11      260.79      254.43     29.89 o 
   3   4  11     2181.84     2256.13     42.78 o 
   4   4  11       62.27       57.15     26.19 o 
   5   4  11     2620.23     2627.24    102.41 o 
   6   4  11       88.52      106.28     27.53 o 
   7   4  11       22.62       26.37     41.40 o 
   8   4  11      236.29      206.82     35.44 o 
   1   5  11     1054.64     1060.19     36.76 o 
   2   5  11       16.46       39.68     34.14 o 
   3   5  11       39.29       15.52     34.36 o 
   4   5  11       36.55       92.48     38.59 o 
   0   0  12      197.75      188.94     34.21 o 
   2   0  12       96.40       57.65     26.49 o 
   4   0  12    18036.09    18240.04    208.70 o 
   6   0  12      117.29      117.12     25.26 o 
   8   0  12      316.68      337.55     23.24 o 
  10   0  12      656.55      641.73     45.58 o 
  12   0  12     2340.14     2424.67     58.11 o 
   0   1  12     3961.18     3641.29     52.06 o 
   1   1  12      685.50      730.44     16.10 o 
   2   1  12     1372.92     1504.00     20.63 o 
   3   1  12     3319.84     3354.42     32.90 o 
   4   1  12     3182.87     3236.19     43.07 o 
   5   1  12      782.72      804.59     17.78 o 
   6   1  12      392.27      383.30     18.28 o 
   7   1  12      660.65      662.23     19.59 o 
   8   1  12     4192.37     4150.29     37.45 o 
   9   1  12       24.03       32.36     19.56 o 
  10   1  12      133.74      133.44     30.16 o 
  11   1  12     1847.67     1842.19     32.54 o 
  12   1  12      306.20      337.97     34.57 o 
   0   2  12    11216.67    11045.05    113.68 o 
   1   2  12     2886.61     2869.96     24.11 o 
   2   2  12       41.82       59.17     15.24 o 
   3   2  12       38.53       57.96     17.18 o 
   4   2  12       53.55       69.55     17.35 o 
   5   2  12       89.10      115.29     16.08 o 
   6   2  12      144.02      146.06     15.28 o 
   7   2  12     3606.68     3606.23     41.89 o 
   8   2  12     4023.48     3971.94     87.17 o 
   9   2  12      295.75      267.89     22.42 o 
  10   2  12      190.32      175.13     26.42 o 
  11   2  12      117.25      136.50     28.06 o 
  12   2  12       90.01       92.56     39.58 o 
   0   3  12        5.05       41.11     20.72 o 
   1   3  12     1335.30     1366.10     21.65 o 
   2   3  12      747.42      752.45     20.32 o 
   3   3  12     1194.57     1234.05     21.27 o 
   4   3  12     4980.12     4906.27     63.96 o 
   5   3  12      298.51      316.96     23.15 o 
   6   3  12      308.60      297.67     22.00 o 
   7   3  12      799.22      802.14     25.55 o 
   8   3  12      391.31      347.92     29.90 o 
   9   3  12      375.81      331.91     37.75 o 
  10   3  12      207.12      163.79     42.92 o 
   0   4  12      682.94      656.38     43.89 o 
   1   4  12      171.52      213.30     29.37 o 
   2   4  12       49.02       69.44     23.29 o 
   3   4  12     2420.49     2410.19     33.43 o 
   4   4  12       13.47       60.12     33.07 o 
   5   4  12     1286.74     1355.63     38.17 o 
   6   4  12      171.83      147.52     36.07 o 
   7   4  12       21.69       48.28     38.74 o 
   8   4  12      503.50      427.42     37.28 o 
   0   5  12       45.05       74.69     48.65 o 
   1   5  12      853.72      874.62     31.21 o 
   2   5  12       31.53       47.87     34.69 o 
   3   5  12       76.78       77.31     35.05 o 
   4   5  12      310.25      306.74     37.41 o 
   2   0  13     5857.78     5734.14     37.86 o 
   4   0  13     1368.52     1359.98     35.98 o 
   6   0  13     3387.54     3390.64     77.81 o 
   8   0  13       36.90       18.96     21.77 o 
  10   0  13     2342.70     2372.34     43.43 o 
  12   0  13      897.86      879.14     52.64 o 
   1   1  13     1459.43     1555.50     35.88 o 
   2   1  13     5953.71     5996.16     75.65 o 
   3   1  13     1501.19     1496.15     18.52 o 
   4   1  13       47.43       60.09     15.64 o 
   5   1  13     1672.01     1627.87     23.37 o 
   6   1  13     4133.05     4072.35     23.71 o 
   7   1  13      264.31      243.98     17.02 o 
   8   1  13      604.88      579.39     20.85 o 
   9   1  13       11.48       11.09     20.41 o 
  10   1  13      547.61      583.26     31.93 o 
  11   1  13      123.40      112.89     27.31 o 
  12   1  13       35.40       31.52     34.52 o 
   1   2  13     2090.84     2004.49     19.15 o 
   2   2  13     2439.77     2466.73     30.55 o 
   3   2  13      144.45      157.72     17.65 o 
   4   2  13      394.95      407.06     15.55 o 
   5   2  13      340.64      322.76     18.75 o 
   6   2  13     3381.85     3321.58     24.75 o 
   7   2  13      708.09      720.73     25.00 o 
   8   2  13      417.18      422.45     25.04 o 
   9   2  13     1428.06     1414.43     35.24 o 
  10   2  13      399.35      394.86     27.62 o 
  11   2  13       62.96       69.61     33.88 o 
   1   3  13      947.10      950.85     19.51 o 
   2   3  13      533.92      531.49     20.16 o 
   3   3  13      162.63      169.98     15.69 o 
   4   3  13      362.61      401.21     18.67 o 
   5   3  13      503.12      494.97     22.22 o 
   6   3  13     1347.55     1279.78     28.95 o 
   7   3  13      541.13      518.29     26.11 o 
   8   3  13      562.04      515.11     23.62 o 
   9   3  13      819.42      742.73     31.37 o 
  10   3  13      974.78      892.42    190.94 o 
   1   4  13      282.98      286.93     25.18 o 
   2   4  13       71.11      121.77     29.40 o 
   3   4  13      885.07      871.82     32.83 o 
   4   4  13      152.02      149.79     27.42 o 
   5   4  13     2083.51     2084.31    102.46 o 
   6   4  13      355.16      350.83     36.49 o 
   7   4  13       42.05       76.20     37.27 o 
   8   4  13        7.95       14.55     30.93 o 
   1   5  13     1757.11     1764.68     81.46 o 
   2   5  13       24.60       45.87     35.21 o 
   3   5  13      126.19       98.88     31.36 o 
   0   0  14     1189.67     1181.84     32.00 o 
   2   0  14       44.32       37.68     19.56 o 
   4   0  14    27983.75    27970.97    188.42 o 
   6   0  14      885.52      933.14     28.22 o 
   8   0  14      298.87      265.12     23.16 o 
  10   0  14      764.84      764.58     47.42 o 
  12   0  14     2293.67     2239.88     47.51 o 
   0   1  14    11416.19    11418.46    354.14 o 
   1   1  14      750.27      776.10     15.11 o 
   2   1  14     1852.82     1962.29     33.19 o 
   3   1  14     2932.36     2984.79     33.43 o 
   4   1  14     1891.79     1947.70     29.08 o 
   5   1  14      301.20      286.51     15.09 o 
   6   1  14      308.63      314.31     16.67 o 
   7   1  14      377.58      399.81     17.18 o 
   8   1  14     6099.90     6079.02     94.49 o 
   9   1  14       33.67       13.16     20.51 o 
  10   1  14      240.49      270.01     25.56 o 
  11   1  14      900.61      854.44     35.62 o 
  12   1  14      111.09      103.94     29.30 o 
   0   2  14     5569.42     5485.06     81.05 o 
   1   2  14     1111.93     1071.28     18.39 o 
   2   2  14      318.87      334.77     16.34 o 
   3   2  14       74.47       69.24     14.46 o 
   4   2  14     1591.51     1555.24     19.21 o 
   5   2  14      119.66      119.47     15.37 o 
   6   2  14      239.58      236.25     20.05 o 
   7   2  14     2438.20     2396.16     33.47 o 
   8   2  14     2370.67     2345.75     35.34 o 
   9   2  14      696.61      631.60     26.81 o 
  10   2  14       62.69       76.28     26.45 o 
  11   2  14      144.28       78.02     41.14 o 
   0   3  14      307.89      308.53     26.54 o 
   1   3  14      934.64      928.50     17.82 o 
   2   3  14      677.72      668.37     20.76 o 
   3   3  14      772.70      794.47     19.93 o 
   4   3  14     6640.03     6553.16     68.79 o 
   5   3  14      360.11      354.64     24.24 o 
   6   3  14       50.69       64.65     21.77 o 
   7   3  14      448.76      428.91     22.85 o 
   8   3  14      194.90      159.69     23.54 o 
   9   3  14      120.75       97.63     30.54 o 
  10   3  14       33.88       19.51     39.91 o 
   0   4  14      726.56      803.37     34.00 o 
   1   4  14      478.16      481.15     41.03 o 
   2   4  14      193.26      211.10     25.04 o 
   3   4  14     1975.87     1991.72     56.88 o 
   4   4  14       20.37       38.77     25.78 o 
   5   4  14      719.80      743.95     32.36 o 
   6   4  14       23.61       22.01     29.14 o 
   7   4  14       16.24       34.80     29.69 o 
   0   5  14      160.23      162.44     50.25 o 
   1   5  14      953.67     1001.07     39.16 o 
   2   5  14      295.14      293.41     30.12 o 
   2   0  15    12918.01    12777.70     55.51 o 
   4   0  15     1097.53     1074.96     27.88 o 
   6   0  15     1512.96     1465.72     24.42 o 
   8   0  15      270.41      261.24     28.62 o 
  10   0  15     2306.76     2264.71    106.74 o 
  12   0  15      962.24      917.04     53.96 o 
   1   1  15      128.71      138.45     13.04 o 
   2   1  15     5090.24     5083.47     39.94 o 
   3   1  15     1247.42     1210.92     17.85 o 
   4   1  15       91.24      102.42     16.03 o 
   5   1  15      542.37      529.45     17.24 o 
   6   1  15     4433.11     4359.05     25.85 o 
   7   1  15      236.72      233.80     16.45 o 
   8   1  15      483.30      479.31     19.16 o 
   9   1  15      133.23      172.78     21.27 o 
  10   1  15      539.99      522.83     21.57 o 
  11   1  15       53.53       92.92     27.30 o 
  12   1  15      152.55      154.37     26.32 o 
   1   2  15     2765.86     2718.12     21.52 o 
   2   2  15     1300.20     1293.57     19.12 o 
   3   2  15      158.48      162.56     18.11 o 
   4   2  15       60.30       66.91     18.40 o 
   5   2  15      205.20      208.43     17.22 o 
   6   2  15     4791.48     4832.83     73.99 o 
   7   2  15     1106.15     1054.89     20.40 o 
   8   2  15      463.59      433.30     25.70 o 
   9   2  15      790.58      753.59     45.92 o 
  10   2  15      157.16      155.91     27.38 o 
  11   2  15      142.14      143.56     39.03 o 
   1   3  15     1297.78     1313.99     21.84 o 
   2   3  15      882.42      858.25     19.97 o 
   3   3  15      667.03      673.20     17.93 o 
   4   3  15      561.96      579.13     18.72 o 
   5   3  15     1141.88     1182.44     20.33 o 
   6   3  15      677.63      673.67     34.31 o 
   7   3  15      105.36      116.47     23.20 o 
   8   3  15       49.16       17.21     28.05 o 
   9   3  15      388.37      365.58     27.23 o 
   1   4  15      371.84      394.00     25.97 o 
   2   4  15      230.01      248.32     22.43 o 
   3   4  15     1042.31     1014.68     32.27 o 
   4   4  15       87.03       64.74     26.46 o 
   5   4  15     1320.66     1318.95     57.95 o 
   6   4  15      262.51      252.52     26.82 o 
   7   4  15       10.51       11.01     31.17 o 
   0   0  16     4547.79     4729.23     53.87 o 
   2   0  16      244.59      209.09     21.07 o 
   4   0  16     4910.77     4736.98     35.56 o 
   6   0  16      807.79      789.21     21.96 o 
   8   0  16      996.48      967.37     34.26 o 
  10   0  16     2394.30     2233.68     53.39 o 
  12   0  16     1443.88     1526.13     58.05 o 
   0   1  16     5855.85     5917.72     85.01 o 
   1   1  16      630.02      614.90     18.48 o 
   2   1  16      646.99      682.68     18.99 o 
   3   1  16     2260.21     2242.37     20.21 o 
   4   1  16     3126.20     3027.90     54.68 o 
   5   1  16      350.30      381.93     29.03 o 
   6   1  16      400.80      393.97     16.19 o 
   7   1  16      742.60      736.99     17.90 o 
   8   1  16     1326.35     1345.38     29.14 o 
   9   1  16      591.91      586.55     23.46 o 
  10   1  16      211.36      176.72     20.91 o 
  11   1  16      409.74      403.18     29.66 o 
   0   2  16     2665.88     2480.00     67.57 o 
   1   2  16     1653.21     1647.50     20.50 o 
   2   2  16     1439.74     1426.27     48.37 o 
   3   2  16      590.74      569.01     17.73 o 
   4   2  16     1157.23     1187.47     19.44 o 
   5   2  16     2218.63     2216.95     23.82 o 
   6   2  16     1980.80     1891.73     25.42 o 
   7   2  16     1860.68     1839.76     20.01 o 
   8   2  16     1451.82     1428.19     23.67 o 
   9   2  16      599.05      572.40     24.11 o 
  10   2  16      543.52      507.59     26.18 o 
  11   2  16       23.68       23.43     35.45 o 
   0   3  16      399.51      386.32     23.87 o 
   1   3  16     1049.07     1035.39     20.07 o 
   2   3  16     2007.05     2015.62     22.39 o 
   3   3  16      947.32      969.67     22.32 o 
   4   3  16     1946.36     1950.02     24.63 o 
   5   3  16      325.67      300.95     21.52 o 
   6   3  16      860.91      868.88     26.90 o 
   7   3  16      998.32     1015.42     39.81 o 
   8   3  16      325.51      297.46     29.21 o 
   9   3  16      263.78      261.01     25.76 o 
   0   4  16      217.06      197.67     42.77 o 
   1   4  16      857.08      844.58     20.45 o 
   2   4  16      288.70      302.75     26.80 o 
   3   4  16     1913.67     1829.60     37.04 o 
   4   4  16      163.74      167.28     28.71 o 
   5   4  16      392.66      375.16     28.96 o 
   6   4  16      122.83      144.91     25.53 o 
   2   0  17     3734.07     3661.14    124.37 o 
   4   0  17      115.51       97.07     25.00 o 
   6   0  17      909.67      923.11     25.23 o 
   8   0  17      375.10      366.70     64.83 o 
  10   0  17     2014.63     1843.80     33.02 o 
   1   1  17      692.14      672.71     18.74 o 
   2   1  17     1985.77     1909.87     20.44 o 
   3   1  17     2874.48     2874.61     21.65 o 
   4   1  17       39.92       28.13     16.34 o 
   5   1  17     2301.64     2251.06     21.56 o 
   6   1  17     1584.56     1607.89     19.52 o 
   7   1  17      796.58      833.19     21.10 o 
   8   1  17      301.95      347.22     17.59 o 
   9   1  17      304.15      304.94     25.99 o 
  10   1  17      947.94      956.05     28.85 o 
  11   1  17      222.08      195.46     35.46 o 
   1   2  17     1578.05     1555.68     31.11 o 
   2   2  17     1305.28     1280.32     22.53 o 
   3   2  17      392.59      408.06     20.71 o 
   4   2  17      151.46      154.54     17.11 o 
   5   2  17     1779.74     1771.17     22.89 o 
   6   2  17      995.00     1009.47     20.45 o 
   7   2  17      966.12      947.54     27.22 o 
   8   2  17      201.49      240.59     23.36 o 
   9   2  17      771.76      772.51     28.78 o 
  10   2  17      406.29      378.60     25.20 o 
   1   3  17     1624.70     1636.73     21.88 o 
   2   3  17      774.72      801.08     21.46 o 
   3   3  17      545.19      563.11     23.69 o 
   4   3  17      129.25      146.05     18.68 o 
   5   3  17      569.59      569.96     22.39 o 
   6   3  17      181.06      211.11     22.18 o 
   7   3  17      286.18      269.67     26.81 o 
   8   3  17      114.66      114.98     28.85 o 
   9   3  17      677.82      591.79     41.98 o 
   1   4  17      791.54      776.85     21.89 o 
   2   4  17      138.12      147.67     23.54 o 
   3   4  17     1238.50     1225.85     45.74 o 
   4   4  17       65.74       70.00     23.52 o 
   5   4  17      769.00      721.10     26.61 o 
   6   4  17       88.93       80.01     31.01 o 
   0   0  18     4035.33     4007.92     51.41 o 
   2   0  18     2456.43     2407.74     37.52 o 
   4   0  18     2975.28     2905.03     88.57 o 
   6   0  18     3125.32     3113.29     85.52 o 
   8   0  18      411.61      375.72     25.20 o 
  10   0  18      825.58      773.66     91.54 o 
   0   1  18     6478.61     6311.85     45.72 o 
   1   1  18      332.93      359.67     22.51 o 
   2   1  18     1754.41     1736.14     18.13 o 
   3   1  18      223.92      226.63     15.24 o 
   4   1  18      427.28      435.45     17.72 o 
   5   1  18     1707.47     1690.41     24.60 o 
   6   1  18      857.49      846.96     23.31 o 
   7   1  18      464.95      448.31     18.89 o 
   8   1  18     1230.04     1222.73     28.07 o 
   9   1  18     1249.76     1244.49     22.33 o 
  10   1  18      806.94      806.00     29.22 o 
  11   1  18      282.45      293.34     25.76 o 
   0   2  18     1570.78     1643.62     58.08 o 
   1   2  18      816.28      840.86     16.30 o 
   2   2  18      240.40      249.24     14.84 o 
   3   2  18      374.37      406.66     30.52 o 
   4   2  18      640.95      622.58     18.84 o 
   5   2  18      858.23      858.28     18.30 o 
   6   2  18       66.14       51.17     15.70 o 
   7   2  18     1630.57     1620.08     24.33 o 
   8   2  18     1670.62     1590.75     25.62 o 
   9   2  18      444.85      439.91     30.01 o 
  10   2  18      217.07      194.36     25.42 o 
   0   3  18      225.82      217.67     20.93 o 
   1   3  18      519.82      539.81     23.52 o 
   2   3  18      523.23      558.59     19.29 o 
   3   3  18     1037.29     1038.08     21.33 o 
   4   3  18     1315.03     1312.42     19.42 o 
   5   3  18      394.59      384.85     21.99 o 
   6   3  18     1077.11     1017.15     36.66 o 
   7   3  18      636.22      603.30     28.51 o 
   8   3  18      265.14      246.77     28.32 o 
   0   4  18      364.64      352.31     27.22 o 
   1   4  18      894.41      910.93     20.01 o 
   2   4  18      145.98      136.37     23.46 o 
   3   4  18     1030.83      987.62     55.75 o 
   4   4  18       94.71      101.02     24.08 o 
   5   4  18      540.47      531.99     26.60 o 
   2   0  19     3734.31     3721.49     35.50 o 
   4   0  19      712.31      728.75     21.69 o 
   6   0  19     1458.26     1459.54    116.80 o 
   8   0  19       92.48       40.00     50.08 o 
  10   0  19     2375.82     2289.96     45.73 o 
   1   1  19      318.31      318.59     16.70 o 
   2   1  19     3933.09     3797.54     44.58 o 
   3   1  19        6.92       13.88     17.78 o 
   4   1  19       55.04       54.46     14.50 o 
   5   1  19      698.98      684.25     16.08 o 
   6   1  19      953.51      973.95     27.19 o 
   7   1  19       87.86      122.45     16.92 o 
   8   1  19      582.67      541.20     19.08 o 
   9   1  19      153.64      185.83     20.79 o 
  10   1  19     1234.52     1183.28     34.82 o 
   1   2  19      202.89      225.11     17.51 o 
   2   2  19     2123.11     2082.81     20.36 o 
   3   2  19      615.99      623.28     17.16 o 
   4   2  19       14.76       20.32     19.68 o 
   5   2  19      729.76      746.38     18.56 o 
   6   2  19      900.36      907.53     23.78 o 
   7   2  19      274.86      285.42     22.28 o 
   8   2  19      367.87      335.93     20.84 o 
   9   2  19      354.60      319.62     25.14 o 
   1   3  19      339.98      369.23     19.19 o 
   2   3  19      607.34      597.83     18.57 o 
   3   3  19      553.22      555.95     20.47 o 
   4   3  19       29.04       77.25     19.51 o 
   5   3  19      806.82      780.81     21.47 o 
   6   3  19      433.50      432.01     23.95 o 
   7   3  19      114.33       91.66     24.42 o 
   8   3  19      167.67      157.88     26.13 o 
   1   4  19      796.04      726.50     22.78 o 
   2   4  19      203.42      206.16     20.04 o 
   3   4  19      971.71      899.90     27.48 o 
   4   4  19       12.94        9.56     24.83 o 
   5   4  19      527.62      496.42     30.38 o 
   0   0  20    18809.79    18767.98     85.50 o 
   2   0  20     3529.92     3444.14     34.94 o 
   4   0  20      902.90      924.19     30.96 o 
   6   0  20      605.87      616.22     25.25 o 
   8   0  20     3405.88     3519.85     84.63 o 
  10   0  20      633.77      484.45     35.36 o 
   0   1  20     4052.75     4071.49     47.22 o 
   1   1  20     1038.19      996.34     18.63 o 
   2   1  20       28.18        7.40     15.46 o 
   3   1  20        4.38       32.82     19.39 o 
   4   1  20     4016.58     3956.21     58.18 o 
   5   1  20     1308.66     1308.41     17.95 o 
   6   1  20      258.48      272.48     18.60 o 
   7   1  20      296.40      279.82     17.50 o 
   8   1  20     1021.16     1029.04     21.79 o 
   9   1  20      436.71      439.80     21.73 o 
  10   1  20      580.23      506.21     23.50 o 
   0   2  20      951.14      927.71     24.94 o 
   1   2  20      310.14      306.84     15.26 o 
   2   2  20     1283.30     1238.60     23.34 o 
   3   2  20     1110.62     1117.11     21.64 o 
   4   2  20     3048.03     3015.50     54.45 o 
   5   2  20      669.79      666.24     20.07 o 
   6   2  20      347.04      348.51     22.04 o 
   7   2  20      230.06      220.43     20.28 o 
   8   2  20      448.54      444.46     24.51 o 
   9   2  20      208.87      225.52     20.61 o 
   0   3  20     2094.51     2057.74     71.76 o 
   1   3  20      520.52      522.27     20.16 o 
   2   3  20      959.82      939.00     22.45 o 
   3   3  20      483.83      500.73     18.84 o 
   4   3  20       44.71       45.54     22.69 o 
   5   3  20      293.44      281.72     20.81 o 
   6   3  20     1000.74      955.22     32.96 o 
   7   3  20      481.97      448.19     25.25 o 
   0   4  20       17.52       43.77     34.21 o 
   1   4  20      906.73      863.94     34.55 o 
   2   4  20      118.40      102.62     22.38 o 
   3   4  20      273.69      311.14     23.07 o 
   4   4  20      131.11      162.88     38.22 o 
   2   0  21     6276.64     6299.62     39.14 o 
   4   0  21      207.46      212.96     20.12 o 
   6   0  21     1982.20     1950.95     54.94 o 
   8   0  21      469.94      487.73     27.75 o 
  10   0  21      961.96      995.69     86.85 o 
   1   1  21      978.32      983.92     18.85 o 
   2   1  21     4145.48     4085.11     29.41 o 
   3   1  21      297.50      287.28     19.40 o 
   4   1  21      419.30      416.91     20.25 o 
   5   1  21     1074.89     1036.91     31.07 o 
   6   1  21     1993.51     1974.83     21.37 o 
   7   1  21      396.29      369.31     18.71 o 
   8   1  21      154.13      132.45     18.85 o 
   9   1  21      589.91      571.88     24.68 o 
  10   1  21      868.79      903.04     40.69 o 
   1   2  21      781.45      760.66     17.91 o 
   2   2  21     1445.47     1458.93     27.96 o 
   3   2  21     1454.80     1408.69     19.88 o 
   4   2  21      105.44      111.49     21.16 o 
   5   2  21      930.98      953.75     20.90 o 
   6   2  21     1360.30     1327.58     24.15 o 
   7   2  21      511.51      498.88     21.47 o 
   8   2  21      122.20      148.70     30.03 o 
   9   2  21      118.97       98.68     22.97 o 
   1   3  21      650.29      641.01     26.70 o 
   2   3  21      355.75      347.35     17.61 o 
   3   3  21      232.47      237.69     18.79 o 
   4   3  21       34.07       45.14     20.49 o 
   5   3  21      503.94      486.75     21.92 o 
   6   3  21      542.85      546.69     23.38 o 
   7   3  21      122.13      122.68     22.39 o 
   1   4  21      773.92      738.91     22.27 o 
   2   4  21       70.51       56.80     25.53 o 
   0   0  22     2897.15     2957.56     47.88 o 
   2   0  22     4853.42     4653.34     92.20 o 
   4   0  22     1078.56     1073.21     26.02 o 
   6   0  22     1203.26     1118.21     32.76 o 
   8   0  22     4231.65     4065.42     83.58 o 
   0   1  22      818.42      830.32     28.18 o 
   1   1  22      840.59      820.48     18.85 o 
   2   1  22      194.44      189.64     17.87 o 
   3   1  22       27.98       27.45     16.24 o 
   4   1  22     3636.09     3635.10     25.00 o 
   5   1  22      264.43      271.01     18.84 o 
   6   1  22      461.96      464.28     30.36 o 
   7   1  22      897.36      841.75     22.47 o 
   8   1  22      626.23      617.14     24.42 o 
   9   1  22      562.28      508.54     21.15 o 
   0   2  22      791.07      750.38     25.95 o 
   1   2  22      254.41      223.80     16.73 o 
   2   2  22       84.46      130.87     27.79 o 
   3   2  22     1565.05     1552.88     26.79 o 
   4   2  22     1785.13     1739.16     28.71 o 
   5   2  22      486.74      489.33     18.89 o 
   6   2  22       52.73       59.75     18.25 o 
   7   2  22        2.53       33.77     24.29 o 
   8   2  22      205.22      195.41     22.81 o 
   0   3  22     1422.91     1382.53     47.22 o 
   1   3  22      288.93      291.35     17.59 o 
   2   3  22      231.18      274.83     22.76 o 
   3   3  22      735.02      700.45     24.08 o 
   4   3  22        4.04       -5.72     21.32 o 
   5   3  22      231.56      235.62     20.37 o 
   6   3  22      364.98      389.06     29.75 o 
   2   0  23      869.76      871.20     22.55 o 
   4   0  23      189.35      184.45     20.49 o 
   6   0  23     1836.50     1831.55     53.98 o 
   8   0  23      313.01      295.73     34.46 o 
   1   1  23     1017.11     1027.72     18.32 o 
   2   1  23      823.77      820.95     18.25 o 
   3   1  23       65.68       90.90     15.52 o 
   4   1  23      186.02      176.65     19.54 o 
   5   1  23       86.67       77.15     22.67 o 
   6   1  23     1063.61     1044.85     42.04 o 
   7   1  23       82.39       97.27     18.85 o 
   8   1  23       80.51       66.82     21.90 o 
   9   1  23      286.80      286.03     25.70 o 
   1   2  23      167.76      159.92     19.10 o 
   2   2  23      656.51      622.79     18.83 o 
   3   2  23      690.52      703.48     23.31 o 
   4   2  23      102.05      131.08     19.75 o 
   5   2  23      683.47      645.85     22.59 o 
   6   2  23      672.34      675.25     26.62 o 
   7   2  23       39.56       60.58     19.98 o 
   1   3  23      581.46      532.90     19.84 o 
   2   3  23      221.11      276.55     23.40 o 
   3   3  23      259.98      290.03     21.83 o 
   4   3  23       99.11       75.65     19.74 o 
   5   3  23      404.69      400.74     20.89 o 
   0   0  24     3016.30     2911.34     49.75 o 
   2   0  24     1079.00     1066.20     36.76 o 
   4   0  24      159.61      117.88     25.05 o 
   6   0  24      134.87      158.64     32.35 o 
   8   0  24     3138.93     3081.15     42.38 o 
   0   1  24      346.44      357.93     24.56 o 
   1   1  24      596.61      585.62     25.64 o 
   2   1  24       26.20       25.15     15.71 o 
   3   1  24       62.56       61.61     15.78 o 
   4   1  24     2596.46     2640.87     40.23 o 
   5   1  24       45.50       63.66     20.19 o 
   6   1  24      295.98      291.05     20.69 o 
   7   1  24      684.86      659.53     20.78 o 
   8   1  24      210.41      222.17     19.32 o 
   0   2  24       12.20       17.78     27.41 o 
   1   2  24       82.88       86.74     19.40 o 
   2   2  24      103.24      107.91     19.58 o 
   3   2  24     1393.13     1407.78     20.02 o 
   4   2  24     2382.22     2355.12     49.73 o 
   5   2  24      185.00      203.79     20.86 o 
   6   2  24       22.72       35.56     22.37 o 
   7   2  24       28.74       88.20     22.34 o 
   0   3  24     2623.52     2633.51    116.97 o 
   1   3  24      439.85      398.80     24.47 o 
   2   3  24       36.74       62.16     21.04 o 
   3   3  24      689.06      671.93     41.67 o 
   4   3  24       94.73       96.23     18.96 o 
   2   0  25      761.59      808.33     26.00 o 
   4   0  25        7.33       -6.67     36.82 o 
   6   0  25     2824.44     2772.52     45.87 o 
   8   0  25      461.21      426.64     26.85 o 
   1   1  25     1770.95     1729.82     19.52 o 
   2   1  25     1368.88     1366.72     33.40 o 
   3   1  25      143.64      131.52     16.70 o 
   4   1  25      166.76      146.95     18.17 o 
   5   1  25       76.86       78.33     17.14 o 
   6   1  25     1177.58     1164.31     21.80 o 
   7   1  25      144.25      168.52     21.87 o 
   1   2  25      198.14      187.24     22.50 o 
   2   2  25     1241.35     1221.13     22.25 o 
   3   2  25      856.91      808.82     22.02 o 
   4   2  25      257.52      245.02     17.06 o 
   5   2  25      572.29      570.92     20.75 o 
   6   2  25      318.23      282.06     20.81 o 
   1   3  25      326.40      310.80     20.85 o 
   2   3  25      324.15      322.46     19.13 o 
   3   3  25      346.62      293.21     26.70 o 
   0   0  26     7713.73     7417.82     56.17 o 
   2   0  26      187.53      137.87     31.13 o 
   4   0  26      366.31      374.65     27.17 o 
   6   0  26      422.43      430.41     34.43 o 
   0   1  26      814.75      796.33     24.21 o 
   1   1  26     1154.27     1142.70     21.88 o 
   2   1  26      368.89      372.27     20.27 o 
   3   1  26      218.09      223.36     18.33 o 
   4   1  26     3129.16     3079.65     24.30 o 
   5   1  26       21.47       18.26     20.90 o 
   6   1  26       21.26        1.58     20.28 o 
   7   1  26      393.68      398.48     23.45 o 
   0   2  26      700.28      645.47     33.71 o 
   1   2  26       40.44       46.51     18.70 o 
   2   2  26       24.92       31.99     20.97 o 
   3   2  26      904.18      876.57     22.51 o 
   4   2  26     1485.31     1402.20     55.11 o 
   5   2  26      358.33      382.71     23.14 o 
   0   3  26     2067.16     1978.90     91.35 o 
   2   0  27     1339.07     1319.91     34.56 o 
   4   0  27       88.10       73.14     26.13 o 
   6   0  27     2787.66     2697.88     41.55 o 
   1   1  27      376.79      364.50     18.92 o 
   2   1  27     1705.28     1659.64     23.07 o 
   3   1  27       38.99       60.13     17.26 o 
   4   1  27       24.56       28.27     19.32 o 
   5   1  27      115.03      153.16     24.66 o 
   6   1  27      937.70      914.25     26.83 o 
   1   2  27      122.29      128.74     25.34 o 
   2   2  27     1291.12     1243.92     51.81 o 
   3   2  27      817.38      773.11     21.63 o 
   4   2  27        9.84       31.54     22.10 o 
   0   0  28     2914.97     2881.00     43.06 o 
   2   0  28      742.01      754.56     53.42 o 
   4   0  28      235.95      270.93     34.32 o 
   0   1  28     1109.66     1090.94     29.83 o 
   1   1  28      219.78      199.56     16.81 o 
   2   1  28      204.44      236.65     26.47 o 
   3   1  28       55.91       49.83     23.35 o 
   4   1  28     1067.02     1064.25     26.70 o 
   5   1  28      179.80      221.35     22.63 o 
   0   2  28      674.45      726.18     71.02 o 
   1   2  28      244.39      232.56     19.04 o 
   2   2  28      109.94      111.10     20.62 o 
   2   0  29      821.66      800.55     63.65 o 
   4   0  29       56.05       73.24     24.80 o 
   1   1  29      311.67      315.85     20.17 o 
   2   1  29      802.14      766.80     23.14 o 
   3   1  29       83.66      111.74     21.95 o 
   0   0  30     1220.24     1198.21     52.03 o 
   2   0  30      518.43      538.46     36.06 o 
   0   1  30      550.42      491.03     45.68 o 
   1   1  30      160.15      141.17     20.49 o 
                                                 
